# Supplementary material for: Identification of a Transcriptional Prognostic Signature From Five Metabolic Pathways in Oral Squamous Cell Carcinoma
Source: Front Oncol. 2020 Dec 2;10:572919. doi: 10.3389/fonc.2020.572919 (PMC7793793; doi:10.3389/fonc.2020.572919)
Supplement: Supplementary file 6 [file DataSheet_1.zip]

Archive with 3 entries (2 files):
- Data Sheet 1/Supplementary Table/
- Data Sheet 1/Supplementary Table/Supplementary Table S1.csv
- Data Sheet 1/Supplementary Table/Supplementary Table S2.csv
