# Supplementary material for: Identification of a Transcriptional Prognostic Signature From Five Metabolic Pathways in Oral Squamous Cell Carcinoma
Source: Front Oncol. 2020 Dec 2;10:572919. doi: 10.3389/fonc.2020.572919 (PMC7793793; doi:10.3389/fonc.2020.572919)
Supplement: Supplementary file 6 [file DataSheet_1.zip › Data Sheet 1/Supplementary Table/Supplementary Table S1.csv]

	age	margin_status	grade	gender	tumor_stage	time	status	group
TCGA-4P-AA8J-01A	66	Negative	G2	male	stage iva	102	0	training
TCGA-BA-4074-01A	69	Positive	G3	male	stage iva	462	1	training
TCGA-BA-4077-01B	45	Negative	G2	female	stage iva	1134	1	training
TCGA-BA-5151-01A	72	Close	G1	male	stage iva	722	0	training
TCGA-BA-5556-01A	58	NA	G3	female	stage ii	725	0	training
TCGA-BA-5558-01A	65	NA	G1	male	not reported	1995	0	training
TCGA-BA-6871-01A	75	NA	G2	male	not reported	108	1	training
TCGA-BA-6872-01A	47	Negative	G2	male	not reported	384	1	training
TCGA-BA-6873-01A	28	Close	G2	male	stage iva	122	0	training
TCGA-BA-7269-01A	61	Negative	G1	male	stage iii	1273	0	training
TCGA-BA-A6D8-01A	59	Positive	G2	male	stage iva	850	0	training
TCGA-BA-A6DD-01A	44	Positive	G2	male	stage iva	173	1	training
TCGA-BA-A6DG-01A	49	NA	G2	male	not reported	69	1	training
TCGA-BA-A6DJ-01A	62	Close	G2	male	stage iva	407	1	training
TCGA-BB-4225-01A	73	NA	G3	male	not reported	146	0	training
TCGA-BB-4228-01A	50	Negative	GX	male	stage iii	559	0	training
TCGA-BB-8601-01A	84	Negative	G2	male	stage iii	624	0	training
TCGA-BB-A5HZ-01A	65	Negative	G2	male	stage iva	827	0	training
TCGA-BB-A6UO-01A	61	Close	G2	female	stage iva	268	1	training
TCGA-C9-A47Z-01A	72	NA	G1	female	stage iii	191	1	training
TCGA-CN-4725-01A	60	Negative	G2	male	stage ii	1157	0	training
TCGA-CN-4731-01A	63	Negative	G3	female	stage iva	998	1	training
TCGA-CN-4733-01A	61	Negative	G3	male	stage iii	1586	0	training
TCGA-CN-4736-01A	70	Negative	G2	female	not reported	395	1	training
TCGA-CN-4740-01A	79	Negative	G2	female	stage iva	839	1	training
TCGA-CN-4742-01A	48	Negative	G3	female	stage iva	397	1	training
TCGA-CN-5359-01A	59	Negative	G2	male	stage iva	377	1	training
TCGA-CN-5364-01A	55	Negative	G2	male	stage iva	493	1	training
TCGA-CN-5367-01A	60	Negative	G2	female	stage iva	352	1	training
TCGA-CN-5369-01A	90	Negative	G3	female	stage iva	1	1	training
TCGA-CN-5370-01A	78	Negative	G3	male	stage iii	259	1	training
TCGA-CN-5373-01A	55	Negative	G1	female	stage i	1584	0	training
TCGA-CN-6011-01A	57	NA	G3	male	stage iva	933	0	training
TCGA-CN-6013-01A	56	Negative	G3	male	stage iva	727	1	training
TCGA-CN-6016-01A	64	Negative	G2	male	stage iva	1443	0	training
TCGA-CN-6017-01A	55	Negative	G2	male	stage iva	853	1	training
TCGA-CN-6018-01A	85	Negative	G2	female	stage iva	580	1	training
TCGA-CN-6019-01A	61	NA	G2	male	stage iva	1038	0	training
TCGA-CN-6020-01A	58	Negative	G2	male	stage iii	205	1	training
TCGA-CN-6024-01A	66	Negative	G2	male	stage iva	337	1	training
TCGA-CN-6994-01A	67	Negative	G2	male	stage iva	1183	0	training
TCGA-CN-6995-01A	78	Negative	G2	male	stage iva	112	1	training
TCGA-CN-6996-01A	58	Negative	G2	female	stage iva	530	1	training
TCGA-CN-A498-01A	61	Negative	G1	female	stage iii	773	1	training
TCGA-CN-A49A-01A	60	Negative	G2	male	stage ivb	526	1	training
TCGA-CN-A63V-01A	59	Negative	G2	male	stage iva	679	0	training
TCGA-CN-A642-01A	57	Positive	G3	male	stage ivb	82	1	training
TCGA-CN-A6UY-01A	57	Negative	G2	male	stage iva	713	0	training
TCGA-CQ-5325-01A	65	Negative	G2	male	stage i	654	1	training
TCGA-CQ-5326-01A	67	Negative	G3	male	stage iva	89	1	training
TCGA-CQ-5327-01A	61	Negative	G2	female	stage iva	1660	0	training
TCGA-CQ-5330-01A	69	Negative	G3	female	stage iva	1897	0	training
TCGA-CQ-5331-01A	73	Negative	G2	female	not reported	1399	0	training
TCGA-CQ-5332-01A	87	Negative	G2	male	stage iii	317	1	training
TCGA-CQ-5334-01A	87	Close	G2	male	stage iva	129	1	training
TCGA-CQ-6218-01A	52	Negative	G2	female	stage iva	1253	0	training
TCGA-CQ-6219-01A	50	Negative	G2	female	stage iva	479	1	training
TCGA-CQ-6220-01A	69	Close	G2	male	stage iii	985	1	training
TCGA-CQ-6221-01A	79	Negative	G3	male	not reported	1000	0	training
TCGA-CQ-6222-01A	63	Negative	G2	male	stage iva	2016	0	training
TCGA-CQ-6227-01A	77	Close	G2	male	stage iva	129	1	training
TCGA-CQ-6228-01A	71	Negative	G2	female	stage iva	456	1	training
TCGA-CQ-7068-01A	80	Negative	G2	female	stage ii	1309	0	training
TCGA-CQ-7069-01A	77	Negative	G2	female	stage ii	1274	0	training
TCGA-CQ-7072-01A	51	Negative	G3	male	stage ii	2359	0	training
TCGA-CQ-A4C6-01A	63	Negative	G2	male	stage ii	1353	0	training
TCGA-CQ-A4C7-01A	88	Negative	G3	male	stage iii	353	1	training
TCGA-CQ-A4CE-01A	76	Close	G2	female	stage ii	897	0	training
TCGA-CQ-A4CG-01A	78	Close	G2	female	stage iii	430	1	training
TCGA-CQ-A4CH-01A	58	Negative	G2	male	stage ii	379	1	training
TCGA-CQ-A4CI-01A	73	Close	G3	male	stage iii	950	0	training
TCGA-CR-5250-01A	71	NA	G3	male	not reported	799	0	training
TCGA-CR-6471-01A	58	Positive	G2	male	stage iva	1202	1	training
TCGA-CR-6472-01A	59	NA	G3	male	not reported	1050	0	training
TCGA-CR-6477-01A	56	NA	G2	female	not reported	514	0	training
TCGA-CR-6488-01A	68	Negative	G2	female	stage ii	379	0	training
TCGA-CR-6493-01A	69	Negative	G2	male	stage iva	282	1	training
TCGA-CR-7365-01A	60	Negative	G2	male	stage iva	1191	0	training
TCGA-CR-7367-01A	52	Negative	G1	male	stage iva	1440	0	training
TCGA-CR-7369-01A	59	Negative	G2	male	stage iva	1090	1	training
TCGA-CR-7373-01A	66	Negative	G2	male	stage iva	889	0	training
TCGA-CR-7376-01A	83	Positive	G2	male	stage iii	972	0	training
TCGA-CR-7377-01A	58	Negative	G3	male	stage iva	279	1	training
TCGA-CR-7379-01A	78	Negative	G2	female	stage iva	1036	0	training
TCGA-CR-7380-01A	58	Positive	G2	male	stage ivb	606	1	training
TCGA-CR-7382-01A	49	Negative	G2	male	stage iva	796	0	training
TCGA-CR-7386-01A	69	Positive	G1	male	stage iva	1430	0	training
TCGA-CR-7390-01A	67	Negative	G2	male	stage iva	1508	0	training
TCGA-CR-7394-01A	70	Negative	G2	male	stage iva	1346	0	training
TCGA-CR-7401-01A	64	Negative	G2	male	stage i	1077	0	training
TCGA-CV-5970-01A	59	Negative	G2	male	stage iva	406	1	training
TCGA-CV-5971-01A	60	Negative	G2	male	stage iva	701	0	training
TCGA-CV-5973-01A	62	Negative	G3	female	stage iii	2641	0	training
TCGA-CV-5976-01A	50	Negative	G2	male	stage iva	1478	0	training
TCGA-CV-5979-01A	26	Negative	G2	male	stage iva	1315	0	training
TCGA-CV-6003-01A	50	Negative	G2	female	stage iii	1665	0	training
TCGA-CV-6433-01A	57	Negative	G3	male	stage ii	641	0	training
TCGA-CV-6436-01A	62	Negative	G1	male	stage iva	1899	0	training
TCGA-CV-6441-01A	60	Negative	G3	male	stage iii	292	1	training
TCGA-CV-6934-01A	66	Negative	G2	female	stage iva	65	1	training
TCGA-CV-6937-01A	71	Negative	G2	male	stage ii	624	1	training
TCGA-CV-6938-01A	87	Negative	G1	male	stage ii	144	1	training
TCGA-CV-6940-01A	80	Negative	G2	female	stage iii	804	1	training
TCGA-CV-6941-01A	51	Negative	G2	male	stage iii	342	1	training
TCGA-CV-6942-01A	73	Negative	G3	female	stage ii	4282	0	training
TCGA-CV-6943-01A	74	Negative	G2	male	stage iii	602	1	training
TCGA-CV-6945-01A	41	Negative	G2	male	stage iva	366	1	training
TCGA-CV-6948-01A	79	Negative	G2	female	stage ivb	1289	1	training
TCGA-CV-6950-01A	64	Negative	G2	male	stage iva	459	1	training
TCGA-CV-6953-01A	80	Negative	G1	female	stage iii	1641	1	training
TCGA-CV-6955-01A	74	NA	G3	female	stage ii	334	1	training
TCGA-CV-6959-01A	48	Negative	G2	male	stage iii	256	1	training
TCGA-CV-6961-01A	61	Negative	G3	male	stage ii	76	1	training
TCGA-CV-7090-01A	39	Negative	G2	male	stage ii	5252	0	training
TCGA-CV-7095-01A	87	Negative	G2	female	stage ii	572	1	training
TCGA-CV-7097-01A	53	Close	G3	male	stage ii	385	1	training
TCGA-CV-7099-01A	85	Negative	G2	female	stage ii	243	1	training
TCGA-CV-7100-01A	66	Positive	G3	male	stage iii	274	1	training
TCGA-CV-7102-01A	76	Negative	G3	female	stage iva	56	1	training
TCGA-CV-7103-01A	49	Negative	G2	male	stage iva	1591	1	training
TCGA-CV-7104-01A	61	Negative	G2	female	stage iva	393	1	training
TCGA-CV-7178-01A	64	Close	G3	female	stage iva	2166	1	training
TCGA-CV-7180-01A	34	Negative	G2	male	stage ii	327	1	training
TCGA-CV-7183-01A	53	Negative	G1	male	stage ii	3981	0	training
TCGA-CV-7235-01A	67	Positive	G3	male	stage ii	2347	0	training
TCGA-CV-7238-01A	69	Negative	G2	female	stage ii	2727	0	training
TCGA-CV-7252-01A	62	Positive	G2	female	stage iva	151	1	training
TCGA-CV-7253-01A	58	Positive	G2	male	stage iva	361	1	training
TCGA-CV-7254-01A	55	Positive	G3	male	stage ii	1459	1	training
TCGA-CV-7263-01A	64	Positive	G1	male	stage ii	560	1	training
TCGA-CV-7406-01A	49	Positive	GX	male	stage ii	1748	1	training
TCGA-CV-7411-01A	64	Negative	G1	female	stage iva	2717	1	training
TCGA-CV-7413-01A	74	Negative	G2	female	stage ii	294	1	training
TCGA-CV-7414-01A	78	Negative	G2	male	stage iva	14	1	training
TCGA-CV-7416-01A	29	Negative	GX	female	stage iva	763	1	training
TCGA-CV-7423-01A	65	Negative	G1	male	stage ii	3059	1	training
TCGA-CV-7425-01A	77	Positive	G1	female	stage iii	1718	1	training
TCGA-CV-7428-01A	47	Positive	G2	male	stage iva	1671	1	training
TCGA-CV-7429-01A	55	Negative	G3	male	stage iva	107	1	training
TCGA-CV-7434-01A	64	Negative	G2	male	stage iva	218	1	training
TCGA-CV-7435-01A	57	Negative	G2	female	stage iva	4680	1	training
TCGA-CV-7438-01A	87	Close	G3	female	stage i	194	1	training
TCGA-CV-7568-01A	48	Negative	GX	female	stage iva	927	1	training
TCGA-CV-A45P-01A	82	Negative	G2	female	stage i	639	0	training
TCGA-CV-A45Q-01A	69	Negative	G1	female	not reported	5152	1	training
TCGA-CV-A45R-01A	46	Negative	G1	male	stage iii	5480	0	training
TCGA-CV-A45T-01A	64	Positive	G3	female	not reported	4856	1	training
TCGA-CV-A45U-01A	59	Negative	G1	male	stage iva	1079	1	training
TCGA-CV-A45V-01A	87	Negative	G1	female	stage iva	32	1	training
TCGA-CV-A45X-01A	47	Negative	G2	male	stage iva	198	1	training
TCGA-CV-A463-01A	82	Negative	G2	female	stage iva	23	1	training
TCGA-CV-A468-01A	42	Negative	G2	male	stage iva	464	1	training
TCGA-CV-A6JD-01A	82	Negative	G3	female	not reported	182	1	training
TCGA-CV-A6JE-01A	78	Negative	G2	male	not reported	1075	0	training
TCGA-CV-A6JT-01A	65	Negative	G2	male	stage ii	852	0	training
TCGA-CV-A6JU-01A	61	Negative	G2	female	stage ivb	110	0	training
TCGA-CV-A6K0-01B	58	Negative	G3	male	stage i	606	0	training
TCGA-CV-A6K2-01A	79	Negative	G1	male	stage iva	317	1	training
TCGA-CX-7086-01A	53	Negative	G2	male	stage iii	573	0	training
TCGA-CX-7219-01A	47	Close	G2	male	stage iva	1045	0	training
TCGA-D6-6515-01A	82	Close	G3	female	stage ii	403	1	training
TCGA-D6-6825-01A	73	Negative	G2	male	stage i	491	0	training
TCGA-D6-8569-01A	52	Negative	G2	male	stage ii	770	0	training
TCGA-D6-A4Z9-01A	59	Negative	G2	male	stage iva	539	0	training
TCGA-D6-A4ZB-01A	61	Negative	G2	male	stage iii	376	0	training
TCGA-D6-A6EM-01A	65	Negative	G2	female	stage iii	232	0	training
TCGA-D6-A6EO-01A	44	Negative	G2	male	stage iva	759	0	training
TCGA-DQ-5625-01A	52	Negative	G2	female	not reported	1133	1	training
TCGA-DQ-5630-01A	73	Negative	G2	male	not reported	1030	0	training
TCGA-DQ-5631-01A	52	Negative	G3	male	not reported	548	1	training
TCGA-DQ-7588-01A	66	Negative	G3	male	not reported	427	1	training
TCGA-DQ-7591-01A	62	NA	G4	male	not reported	622	0	training
TCGA-DQ-7592-01A	57	Negative	G2	male	not reported	1143	0	training
TCGA-F7-8489-01A	48	Close	G1	male	stage ii	658	0	training
TCGA-F7-A50G-01A	66	Close	G1	male	stage iii	616	0	training
TCGA-F7-A61S-01A	62	Negative	G1	male	stage iii	576	0	training
TCGA-F7-A61W-01A	51	Negative	G2	male	stage iva	14	0	training
TCGA-F7-A620-01A	47	Negative	G1	male	stage iii	543	0	training
TCGA-F7-A624-01A	73	Negative	G3	male	stage ii	378	0	training
TCGA-H7-7774-01A	75	NA	G2	female	stage iva	407	0	training
TCGA-H7-8501-01A	54	Negative	GX	male	stage iva	461	0	training
TCGA-H7-8502-01A	50	Positive	G2	male	stage iva	458	0	training
TCGA-HD-7831-01A	74	Negative	G2	male	stage iva	667	0	training
TCGA-HD-7832-01A	52	Negative	G2	male	stage iva	836	0	training
TCGA-HD-8224-01A	63	Positive	G3	male	stage iva	501	1	training
TCGA-HD-8314-01A	58	Close	G4	male	stage iii	670	0	training
TCGA-HD-8634-01A	51	Negative	G2	female	stage i	385	1	training
TCGA-HD-A4C1-01A	41	Close	G1	female	stage iva	11	0	training
TCGA-HD-A633-01A	74	Negative	G2	male	stage iva	421	0	training
TCGA-HD-A6I0-01A	56	Negative	G1	male	stage iva	210	0	training
TCGA-HL-7533-01A	65	NA	G3	male	not reported	1057	0	training
TCGA-IQ-7631-01A	60	Negative	G1	female	stage ii	1172	0	training
TCGA-IQ-A61E-01A	55	Close	G2	female	stage iii	1147	0	training
TCGA-IQ-A61G-01A	57	Negative	G2	male	stage iva	360	0	training
TCGA-IQ-A61H-01A	76	Negative	G2	male	stage ii	1138	0	training
TCGA-IQ-A6SH-01A	55	Negative	G1	male	stage iii	471	0	training
TCGA-KU-A66T-01A	53	Negative	G2	female	stage iva	552	0	training
TCGA-KU-A6H8-01A	41	Negative	G3	male	stage iva	327	1	training
TCGA-MT-A67A-01A	85	Positive	G2	female	stage i	914	0	training
TCGA-MT-A67D-01A	55	Negative	G2	male	stage ii	56	0	training
TCGA-MT-A67F-01A	60	Negative	G2	female	stage iva	384	0	training
TCGA-P3-A5QE-01A	49	Close	G2	male	stage iii	1559	0	training
TCGA-P3-A5QF-01A	49	Positive	G2	male	stage iva	330	1	training
TCGA-P3-A6T0-01A	47	Negative	G2	female	stage iva	578	0	training
TCGA-P3-A6T2-01A	45	Positive	G2	male	stage iva	2298	0	training
TCGA-P3-A6T4-01A	54	Positive	G2	male	stage iva	62	1	training
TCGA-P3-A6T8-01A	54	Positive	G3	male	stage iva	400	0	training
TCGA-QK-A64Z-01A	79	Close	G1	female	stage iva	641	1	training
TCGA-QK-A6IG-01A	69	Negative	G2	male	stage iii	222	1	training
TCGA-QK-A6IH-01A	65	Close	G2	female	stage ivb	653	0	training
TCGA-QK-A6II-01A	52	Negative	G2	male	stage iva	284	1	training
TCGA-QK-A6VB-01A	66	Negative	G2	male	stage iva	641	0	training
TCGA-QK-A8Z7-01A	59	Close	NA	male	stage iva	392	0	training
TCGA-QK-A8Z9-01B	56	Negative	G2	male	stage iva	449	1	training
TCGA-QK-AA3K-01A	60	Positive	G2	male	stage iva	253	0	training
TCGA-T2-A6WX-01A	73	Negative	G1	female	not reported	209	1	training
TCGA-T2-A6WZ-01A	53	Negative	G2	male	not reported	484	1	training
TCGA-T2-A6X2-01A	82	Negative	G1	male	stage iii	987	0	training
TCGA-T3-A92N-01A	79	Positive	G3	male	stage iva	95	1	training
TCGA-UF-A719-01A	54	Negative	G1	male	stage ii	1663	0	training
TCGA-UF-A71A-01A	67	Positive	G1	male	stage iva	86	1	training
TCGA-UF-A71B-01A	50	Negative	G2	male	stage iva	1506	0	training
TCGA-UF-A71E-01A	63	Negative	G3	male	stage iva	1504	1	training
TCGA-UF-A7JA-01A	66	Negative	G2	female	stage iva	2265	0	training
TCGA-UF-A7JC-01A	42	Positive	G1	male	stage iva	546	1	training
TCGA-UF-A7JO-01A	79	Negative	G2	female	stage iva	631	1	training
TCGA-UF-A7JS-01A	59	Positive	G2	male	stage iva	680	1	training
TCGA-UF-A7JT-01A	72	Negative	G3	female	stage iva	993	1	training
TCGA-WA-A7GZ-01A	58	Negative	G2	male	not reported	625	1	training
TCGA-WA-A7H4-01A	69	Negative	G3	male	stage ii	443	0	training
TCGA-BB-4224-01A	52	Negative	G2	male	stage iva	278	0	testing
TCGA-F7-A61V-01A	54	Negative	G1	male	stage ii	759	0	testing
TCGA-CQ-7063-01A	59	Negative	G1	female	stage i	2133	0	testing
TCGA-CV-7432-01A	79	Negative	G1	male	stage ii	2570	1	testing
TCGA-BA-4075-01A	49	Positive	G2	male	stage iii	283	1	testing
TCGA-MZ-A7D7-01A	51	Close	NA	male	stage iva	547	0	testing
TCGA-QK-A652-01A	60	Negative	G2	male	stage iii	645	0	testing
TCGA-CV-A6JY-01A	69	Negative	G1	male	stage iva	646	0	testing
TCGA-CN-6998-01A	53	Negative	G2	male	stage iva	357	1	testing
TCGA-CX-A4AQ-01A	56	Positive	G3	male	stage iva	1555	0	testing
TCGA-CR-7372-01A	45	Negative	G1	male	stage i	759	0	testing
TCGA-CV-6936-01A	68	NA	G2	male	stage iva	166	1	testing
TCGA-CQ-A4CB-01A	59	Negative	G2	male	stage iii	893	0	testing
TCGA-CR-7392-01A	67	NA	G1	female	stage iva	1425	0	testing
TCGA-CX-7082-01A	82	Close	G2	male	stage iva	11	1	testing
TCGA-BA-5557-01A	41	Negative	G2	female	stage iii	623	0	testing
TCGA-QK-A6IJ-01A	71	Negative	G3	male	stage iii	387	0	testing
TCGA-CQ-5329-01A	46	Negative	G2	female	stage ii	2143	0	testing
TCGA-H7-A6C4-01A	35	Negative	G2	female	stage iva	414	1	testing
TCGA-CQ-7071-01A	76	Close	G2	female	stage iii	1311	0	testing
TCGA-BA-A6DB-01A	24	Negative	G1	female	stage i	216	0	testing
TCGA-MT-A51X-01A	30	Negative	G1	male	stage iva	242	0	testing
TCGA-CV-5439-01A	62	Negative	G2	male	stage iva	546	1	testing
TCGA-CR-6484-01A	67	Negative	G2	female	stage iva	354	0	testing
TCGA-CX-7085-01A	77	Close	G2	female	stage i	321	0	testing
TCGA-F7-A50J-01A	67	Close	G2	female	stage iii	947	0	testing
TCGA-CV-6939-01A	60	Negative	G3	male	stage iva	666	1	testing
TCGA-CN-5358-01A	60	Negative	G2	male	stage ii	261	1	testing
TCGA-CR-7397-01A	44	Negative	G2	male	stage iva	754	0	testing
TCGA-CV-6954-01A	59	Negative	G2	male	stage iva	2002	1	testing
TCGA-CR-7395-01A	80	Negative	G2	female	stage ii	930	0	testing
TCGA-CR-6491-01A	60	Negative	G2	male	stage iva	693	0	testing
TCGA-D6-6516-01A	69	Close	G2	male	stage i	773	0	testing
TCGA-CQ-5323-01A	82	Negative	G2	male	stage i	1466	0	testing
TCGA-CN-4730-01A	62	Negative	G2	male	stage iva	817	0	testing
TCGA-CV-A6JO-01B	69	Negative	G2	male	stage iva	197	1	testing
TCGA-D6-A6EN-01A	71	Negative	G3	male	stage iii	687	0	testing
TCGA-CN-4729-01A	73	Negative	G2	male	stage iii	392	0	testing
TCGA-CV-6960-01A	49	Negative	G3	male	stage iii	862	1	testing
TCGA-CV-6956-01A	67	Negative	G2	male	stage iii	217	1	testing
TCGA-CV-5436-01A	65	Negative	G2	male	stage iva	584	1	testing
TCGA-HD-8635-01A	61	Negative	G2	female	stage iii	695	0	testing
TCGA-CQ-6225-01A	65	Close	G2	male	stage iii	403	1	testing
TCGA-CQ-5324-01A	59	Negative	G2	male	stage iii	1593	0	testing
TCGA-CQ-5333-01A	74	Negative	G3	male	stage ii	341	1	testing
TCGA-CN-4737-01A	19	Negative	G2	male	stage iva	625	0	testing
TCGA-C9-A480-01A	45	NA	G1	female	stage iii	386	0	testing
TCGA-CV-7407-01A	67	Negative	G2	female	stage ii	1081	1	testing
TCGA-CV-A45O-01A	57	Negative	G2	male	not reported	851	0	testing
TCGA-CV-6933-01A	53	Negative	G2	male	stage iii	2741	1	testing
TCGA-UP-A6WW-01A	58	Negative	G2	male	not reported	518	0	testing
TCGA-P3-A6T5-01A	79	Close	G2	female	stage iva	882	1	testing
TCGA-IQ-A61J-01A	54	Negative	G1	male	stage iva	1021	0	testing
TCGA-BA-A6DE-01A	70	Negative	G2	female	stage ii	440	0	testing
TCGA-BA-5152-01A	56	Negative	G2	male	stage iva	1288	0	testing
TCGA-MT-A7BN-01A	74	Negative	G3	male	stage iva	469	0	testing
TCGA-CQ-6229-01A	61	Close	G2	male	stage ii	1179	0	testing
TCGA-CV-6952-01A	65	Negative	G1	female	stage iva	185	1	testing
TCGA-CN-A6V6-01A	59	Positive	GX	male	stage iva	635	0	testing
TCGA-P3-A6T7-01A	55	Close	G2	male	stage iva	487	1	testing
TCGA-D6-6827-01A	55	Close	G3	female	stage i	568	0	testing
TCGA-DQ-5624-01A	43	Negative	G2	female	not reported	1778	0	testing
TCGA-CV-7427-01A	73	Negative	G1	female	stage ii	4760	1	testing
TCGA-CV-7446-01A	66	Negative	G2	male	stage iva	1093	1	testing
TCGA-CV-A465-01A	24	Negative	G1	male	stage iii	215	1	testing
TCGA-CV-5966-01A	63	Negative	G3	female	stage iva	545	1	testing
TCGA-IQ-7632-01A	68	Negative	G1	female	stage iva	441	0	testing
TCGA-CV-A6JZ-01A	68	Negative	G2	male	stage ii	714	0	testing
TCGA-CN-4726-01A	68	Positive	G2	male	stage iva	142	1	testing
TCGA-CV-A6JN-01A	53	Negative	G1	male	not reported	906	0	testing
TCGA-CQ-7065-01A	40	Negative	G2	male	stage ii	1628	0	testing
TCGA-CR-7368-01A	54	Negative	G2	male	stage iva	1245	0	testing
TCGA-CQ-A4C9-01A	56	Negative	G2	male	stage iii	707	0	testing
TCGA-CQ-6224-01A	52	Negative	G3	male	stage iva	1721	0	testing
TCGA-D6-6823-01A	50	Close	G2	male	stage ii	701	0	testing
TCGA-CR-7393-01A	26	Negative	G2	male	stage iii	993	0	testing
TCGA-IQ-A6SG-01A	61	Negative	G2	female	stage iii	579	0	testing
TCGA-CV-5977-01A	66	Negative	G2	male	stage iva	1840	0	testing
TCGA-CR-7391-01A	36	Negative	G1	female	stage i	913	0	testing
TCGA-BB-A5HU-01A	47	Negative	G2	male	stage iva	782	0	testing
TCGA-UF-A71A-06A	67	Positive	G1	male	stage iva	86	1	testing
TCGA-P3-A6T6-01A	53	Positive	G3	male	stage iva	395	1	testing
TCGA-UF-A7JD-01A	71	Positive	G3	male	stage iva	739	1	testing
TCGA-CR-6492-01A	78	Negative	G3	male	stage iii	479	0	testing
TCGA-CV-7091-01A	54	Negative	G3	male	stage i	3381	0	testing
TCGA-CV-5442-01A	76	NA	G3	female	stage iva	2327	0	testing
TCGA-RS-A6TO-01A	82	Positive	G2	female	stage iva	387	1	testing
TCGA-CN-4741-01A	75	Negative	G2	male	stage iva	2239	0	testing
TCGA-CN-4734-01A	70	Negative	G2	male	stage ii	1690	0	testing
TCGA-P3-A6T3-01A	49	Positive	G2	male	stage iva	577	1	testing
TCGA-P3-A5QA-01A	41	Negative	G3	male	stage i	2182	0	testing
TCGA-CV-7255-01A	32	Negative	G2	female	stage iva	64	1	testing
TCGA-CQ-6223-01A	69	Negative	G2	male	stage ii	1428	0	testing
TCGA-CV-7236-01A	77	Negative	G3	female	stage iva	144	1	testing
TCGA-CV-6951-01A	57	Negative	G2	male	stage iva	915	1	testing
TCGA-CN-4728-01A	56	Negative	G2	male	stage iva	1724	0	testing
TCGA-CV-A464-01A	48	Positive	G2	male	stage iii	1722	0	testing
TCGA-HD-A6HZ-01A	79	Close	G2	female	stage iii	111	0	testing
