# Supplementary material for: Identification of a Transcriptional Prognostic Signature From Five Metabolic Pathways in Oral Squamous Cell Carcinoma
Source: Front Oncol. 2020 Dec 2;10:572919. doi: 10.3389/fonc.2020.572919 (PMC7793793; doi:10.3389/fonc.2020.572919)
Supplement: Supplementary file 6 [file DataSheet_1.zip › Data Sheet 1/Supplementary Table/Supplementary Table S2.csv]

SYMBOL	ENTREZID	gene_id	pathway_id	pathway_catagory	pathway_name
AKR1A1	10327	ENSG00000117448	path:hsa00010	Carbohydrate metabolism	Glycolysis / Gluconeogenesis - Homo sapiens (human)
ADH1A	124	ENSG00000187758	path:hsa00010	Carbohydrate metabolism	Glycolysis / Gluconeogenesis - Homo sapiens (human)
ADH1B	125	ENSG00000196616	path:hsa00010	Carbohydrate metabolism	Glycolysis / Gluconeogenesis - Homo sapiens (human)
ADH1C	126	ENSG00000248144	path:hsa00010	Carbohydrate metabolism	Glycolysis / Gluconeogenesis - Homo sapiens (human)
ADH4	127	ENSG00000198099	path:hsa00010	Carbohydrate metabolism	Glycolysis / Gluconeogenesis - Homo sapiens (human)
ADH5	128	ENSG00000197894	path:hsa00010	Carbohydrate metabolism	Glycolysis / Gluconeogenesis - Homo sapiens (human)
ADH6	130	ENSG00000172955	path:hsa00010	Carbohydrate metabolism	Glycolysis / Gluconeogenesis - Homo sapiens (human)
GALM	130589	ENSG00000143891	path:hsa00010	Carbohydrate metabolism	Glycolysis / Gluconeogenesis - Homo sapiens (human)
ADH7	131	ENSG00000196344	path:hsa00010	Carbohydrate metabolism	Glycolysis / Gluconeogenesis - Homo sapiens (human)
LDHAL6A	160287	ENSG00000166800	path:hsa00010	Carbohydrate metabolism	Glycolysis / Gluconeogenesis - Homo sapiens (human)
DLAT	1737	ENSG00000150768	path:hsa00010	Carbohydrate metabolism	Glycolysis / Gluconeogenesis - Homo sapiens (human)
DLD	1738	ENSG00000091140	path:hsa00010	Carbohydrate metabolism	Glycolysis / Gluconeogenesis - Homo sapiens (human)
ENO1	2023	ENSG00000074800	path:hsa00010	Carbohydrate metabolism	Glycolysis / Gluconeogenesis - Homo sapiens (human)
ENO2	2026	ENSG00000111674	path:hsa00010	Carbohydrate metabolism	Glycolysis / Gluconeogenesis - Homo sapiens (human)
ENO3	2027	ENSG00000108515	path:hsa00010	Carbohydrate metabolism	Glycolysis / Gluconeogenesis - Homo sapiens (human)
ALDH2	217	ENSG00000111275	path:hsa00010	Carbohydrate metabolism	Glycolysis / Gluconeogenesis - Homo sapiens (human)
ALDH3A1	218	ENSG00000108602	path:hsa00010	Carbohydrate metabolism	Glycolysis / Gluconeogenesis - Homo sapiens (human)
ALDH1B1	219	ENSG00000137124	path:hsa00010	Carbohydrate metabolism	Glycolysis / Gluconeogenesis - Homo sapiens (human)
ALDH1A3	220	ENSG00000184254	path:hsa00010	Carbohydrate metabolism	Glycolysis / Gluconeogenesis - Homo sapiens (human)
FBP1	2203	ENSG00000165140	path:hsa00010	Carbohydrate metabolism	Glycolysis / Gluconeogenesis - Homo sapiens (human)
ALDH3B1	221	ENSG00000006534	path:hsa00010	Carbohydrate metabolism	Glycolysis / Gluconeogenesis - Homo sapiens (human)
ALDH3B2	222	ENSG00000132746	path:hsa00010	Carbohydrate metabolism	Glycolysis / Gluconeogenesis - Homo sapiens (human)
ALDH9A1	223	ENSG00000143149	path:hsa00010	Carbohydrate metabolism	Glycolysis / Gluconeogenesis - Homo sapiens (human)
ALDH3A2	224	ENSG00000072210	path:hsa00010	Carbohydrate metabolism	Glycolysis / Gluconeogenesis - Homo sapiens (human)
ALDOA	226	ENSG00000149925	path:hsa00010	Carbohydrate metabolism	Glycolysis / Gluconeogenesis - Homo sapiens (human)
ALDOB	229	ENSG00000136872	path:hsa00010	Carbohydrate metabolism	Glycolysis / Gluconeogenesis - Homo sapiens (human)
ALDOC	230	ENSG00000109107	path:hsa00010	Carbohydrate metabolism	Glycolysis / Gluconeogenesis - Homo sapiens (human)
G6PC	2538	ENSG00000131482	path:hsa00010	Carbohydrate metabolism	Glycolysis / Gluconeogenesis - Homo sapiens (human)
GAPDH	2597	ENSG00000111640	path:hsa00010	Carbohydrate metabolism	Glycolysis / Gluconeogenesis - Homo sapiens (human)
GAPDHS	26330	ENSG00000105679	path:hsa00010	Carbohydrate metabolism	Glycolysis / Gluconeogenesis - Homo sapiens (human)
GCK	2645	ENSG00000106633	path:hsa00010	Carbohydrate metabolism	Glycolysis / Gluconeogenesis - Homo sapiens (human)
GPI	2821	ENSG00000105220	path:hsa00010	Carbohydrate metabolism	Glycolysis / Gluconeogenesis - Homo sapiens (human)
HK1	3098	ENSG00000156515	path:hsa00010	Carbohydrate metabolism	Glycolysis / Gluconeogenesis - Homo sapiens (human)
HK2	3099	ENSG00000159399	path:hsa00010	Carbohydrate metabolism	Glycolysis / Gluconeogenesis - Homo sapiens (human)
HK3	3101	ENSG00000160883	path:hsa00010	Carbohydrate metabolism	Glycolysis / Gluconeogenesis - Homo sapiens (human)
ENO4	387712	ENSG00000188316	path:hsa00010	Carbohydrate metabolism	Glycolysis / Gluconeogenesis - Homo sapiens (human)
LDHA	3939	ENSG00000134333	path:hsa00010	Carbohydrate metabolism	Glycolysis / Gluconeogenesis - Homo sapiens (human)
LDHB	3945	ENSG00000111716	path:hsa00010	Carbohydrate metabolism	Glycolysis / Gluconeogenesis - Homo sapiens (human)
LDHC	3948	ENSG00000166796	path:hsa00010	Carbohydrate metabolism	Glycolysis / Gluconeogenesis - Homo sapiens (human)
PGAM4	441531	ENSG00000226784	path:hsa00010	Carbohydrate metabolism	Glycolysis / Gluconeogenesis - Homo sapiens (human)
ALDH7A1	501	ENSG00000164904	path:hsa00010	Carbohydrate metabolism	Glycolysis / Gluconeogenesis - Homo sapiens (human)
PCK1	5105	ENSG00000124253	path:hsa00010	Carbohydrate metabolism	Glycolysis / Gluconeogenesis - Homo sapiens (human)
PCK2	5106	ENSG00000100889	path:hsa00010	Carbohydrate metabolism	Glycolysis / Gluconeogenesis - Homo sapiens (human)
PDHA1	5160	ENSG00000131828	path:hsa00010	Carbohydrate metabolism	Glycolysis / Gluconeogenesis - Homo sapiens (human)
PDHA2	5161	ENSG00000163114	path:hsa00010	Carbohydrate metabolism	Glycolysis / Gluconeogenesis - Homo sapiens (human)
PDHB	5162	ENSG00000168291	path:hsa00010	Carbohydrate metabolism	Glycolysis / Gluconeogenesis - Homo sapiens (human)
PFKL	5211	ENSG00000141959	path:hsa00010	Carbohydrate metabolism	Glycolysis / Gluconeogenesis - Homo sapiens (human)
PFKM	5213	ENSG00000152556	path:hsa00010	Carbohydrate metabolism	Glycolysis / Gluconeogenesis - Homo sapiens (human)
PFKP	5214	ENSG00000067057	path:hsa00010	Carbohydrate metabolism	Glycolysis / Gluconeogenesis - Homo sapiens (human)
PGAM1	5223	ENSG00000171314	path:hsa00010	Carbohydrate metabolism	Glycolysis / Gluconeogenesis - Homo sapiens (human)
PGAM2	5224	ENSG00000164708	path:hsa00010	Carbohydrate metabolism	Glycolysis / Gluconeogenesis - Homo sapiens (human)
PGK1	5230	ENSG00000102144	path:hsa00010	Carbohydrate metabolism	Glycolysis / Gluconeogenesis - Homo sapiens (human)
PGK2	5232	ENSG00000170950	path:hsa00010	Carbohydrate metabolism	Glycolysis / Gluconeogenesis - Homo sapiens (human)
PGM1	5236	ENSG00000079739	path:hsa00010	Carbohydrate metabolism	Glycolysis / Gluconeogenesis - Homo sapiens (human)
PKLR	5313	ENSG00000143627	path:hsa00010	Carbohydrate metabolism	Glycolysis / Gluconeogenesis - Homo sapiens (human)
PKM	5315	ENSG00000067225	path:hsa00010	Carbohydrate metabolism	Glycolysis / Gluconeogenesis - Homo sapiens (human)
PGM2	55276	ENSG00000169299	path:hsa00010	Carbohydrate metabolism	Glycolysis / Gluconeogenesis - Homo sapiens (human)
ACSS2	55902	ENSG00000131069	path:hsa00010	Carbohydrate metabolism	Glycolysis / Gluconeogenesis - Homo sapiens (human)
G6PC2	57818	ENSG00000152254	path:hsa00010	Carbohydrate metabolism	Glycolysis / Gluconeogenesis - Homo sapiens (human)
BPGM	669	ENSG00000172331	path:hsa00010	Carbohydrate metabolism	Glycolysis / Gluconeogenesis - Homo sapiens (human)
TPI1	7167	ENSG00000111669	path:hsa00010	Carbohydrate metabolism	Glycolysis / Gluconeogenesis - Homo sapiens (human)
HKDC1	80201	ENSG00000156510	path:hsa00010	Carbohydrate metabolism	Glycolysis / Gluconeogenesis - Homo sapiens (human)
ADPGK	83440	ENSG00000159322	path:hsa00010	Carbohydrate metabolism	Glycolysis / Gluconeogenesis - Homo sapiens (human)
ACSS1	84532	ENSG00000154930	path:hsa00010	Carbohydrate metabolism	Glycolysis / Gluconeogenesis - Homo sapiens (human)
FBP2	8789	ENSG00000130957	path:hsa00010	Carbohydrate metabolism	Glycolysis / Gluconeogenesis - Homo sapiens (human)
LDHAL6B	92483	ENSG00000171989	path:hsa00010	Carbohydrate metabolism	Glycolysis / Gluconeogenesis - Homo sapiens (human)
G6PC3	92579	ENSG00000141349	path:hsa00010	Carbohydrate metabolism	Glycolysis / Gluconeogenesis - Homo sapiens (human)
MINPP1	9562	ENSG00000107789	path:hsa00010	Carbohydrate metabolism	Glycolysis / Gluconeogenesis - Homo sapiens (human)
CS	1431	ENSG00000062485	path:hsa00020	Carbohydrate metabolism	Citrate cycle (TCA cycle) - Homo sapiens (human)
DLAT	1737	ENSG00000150768	path:hsa00020	Carbohydrate metabolism	Citrate cycle (TCA cycle) - Homo sapiens (human)
DLD	1738	ENSG00000091140	path:hsa00020	Carbohydrate metabolism	Citrate cycle (TCA cycle) - Homo sapiens (human)
DLST	1743	ENSG00000119689	path:hsa00020	Carbohydrate metabolism	Citrate cycle (TCA cycle) - Homo sapiens (human)
FH	2271	ENSG00000091483	path:hsa00020	Carbohydrate metabolism	Citrate cycle (TCA cycle) - Homo sapiens (human)
IDH1	3417	ENSG00000138413	path:hsa00020	Carbohydrate metabolism	Citrate cycle (TCA cycle) - Homo sapiens (human)
IDH2	3418	ENSG00000182054	path:hsa00020	Carbohydrate metabolism	Citrate cycle (TCA cycle) - Homo sapiens (human)
IDH3A	3419	ENSG00000166411	path:hsa00020	Carbohydrate metabolism	Citrate cycle (TCA cycle) - Homo sapiens (human)
IDH3B	3420	ENSG00000101365	path:hsa00020	Carbohydrate metabolism	Citrate cycle (TCA cycle) - Homo sapiens (human)
IDH3G	3421	ENSG00000067829	path:hsa00020	Carbohydrate metabolism	Citrate cycle (TCA cycle) - Homo sapiens (human)
MDH1	4190	ENSG00000014641	path:hsa00020	Carbohydrate metabolism	Citrate cycle (TCA cycle) - Homo sapiens (human)
MDH2	4191	ENSG00000146701	path:hsa00020	Carbohydrate metabolism	Citrate cycle (TCA cycle) - Homo sapiens (human)
ACLY	47	ENSG00000131473	path:hsa00020	Carbohydrate metabolism	Citrate cycle (TCA cycle) - Homo sapiens (human)
ACO1	48	ENSG00000122729	path:hsa00020	Carbohydrate metabolism	Citrate cycle (TCA cycle) - Homo sapiens (human)
OGDH	4967	ENSG00000105953	path:hsa00020	Carbohydrate metabolism	Citrate cycle (TCA cycle) - Homo sapiens (human)
ACO2	50	ENSG00000100412	path:hsa00020	Carbohydrate metabolism	Citrate cycle (TCA cycle) - Homo sapiens (human)
PC	5091	ENSG00000173599	path:hsa00020	Carbohydrate metabolism	Citrate cycle (TCA cycle) - Homo sapiens (human)
PCK1	5105	ENSG00000124253	path:hsa00020	Carbohydrate metabolism	Citrate cycle (TCA cycle) - Homo sapiens (human)
PCK2	5106	ENSG00000100889	path:hsa00020	Carbohydrate metabolism	Citrate cycle (TCA cycle) - Homo sapiens (human)
PDHA1	5160	ENSG00000131828	path:hsa00020	Carbohydrate metabolism	Citrate cycle (TCA cycle) - Homo sapiens (human)
PDHA2	5161	ENSG00000163114	path:hsa00020	Carbohydrate metabolism	Citrate cycle (TCA cycle) - Homo sapiens (human)
PDHB	5162	ENSG00000168291	path:hsa00020	Carbohydrate metabolism	Citrate cycle (TCA cycle) - Homo sapiens (human)
OGDHL	55753	ENSG00000197444	path:hsa00020	Carbohydrate metabolism	Citrate cycle (TCA cycle) - Homo sapiens (human)
SDHA	6389	ENSG00000073578	path:hsa00020	Carbohydrate metabolism	Citrate cycle (TCA cycle) - Homo sapiens (human)
SDHB	6390	ENSG00000117118	path:hsa00020	Carbohydrate metabolism	Citrate cycle (TCA cycle) - Homo sapiens (human)
SDHC	6391	ENSG00000143252	path:hsa00020	Carbohydrate metabolism	Citrate cycle (TCA cycle) - Homo sapiens (human)
SDHD	6392	ENSG00000204370	path:hsa00020	Carbohydrate metabolism	Citrate cycle (TCA cycle) - Homo sapiens (human)
SUCLG2	8801	ENSG00000172340	path:hsa00020	Carbohydrate metabolism	Citrate cycle (TCA cycle) - Homo sapiens (human)
SUCLG1	8802	ENSG00000163541	path:hsa00020	Carbohydrate metabolism	Citrate cycle (TCA cycle) - Homo sapiens (human)
SUCLA2	8803	ENSG00000136143	path:hsa00020	Carbohydrate metabolism	Citrate cycle (TCA cycle) - Homo sapiens (human)
GLYCTK	132158	ENSG00000168237	path:hsa00030	Carbohydrate metabolism	Pentose phosphate pathway - Homo sapiens (human)
FBP1	2203	ENSG00000165140	path:hsa00030	Carbohydrate metabolism	Pentose phosphate pathway - Homo sapiens (human)
PRPS1L1	221823	ENSG00000229937	path:hsa00030	Carbohydrate metabolism	Pentose phosphate pathway - Homo sapiens (human)
ALDOA	226	ENSG00000149925	path:hsa00030	Carbohydrate metabolism	Pentose phosphate pathway - Homo sapiens (human)
ALDOB	229	ENSG00000136872	path:hsa00030	Carbohydrate metabolism	Pentose phosphate pathway - Homo sapiens (human)
RPIA	22934	ENSG00000153574	path:hsa00030	Carbohydrate metabolism	Pentose phosphate pathway - Homo sapiens (human)
ALDOC	230	ENSG00000109107	path:hsa00030	Carbohydrate metabolism	Pentose phosphate pathway - Homo sapiens (human)
G6PD	2539	ENSG00000160211	path:hsa00030	Carbohydrate metabolism	Pentose phosphate pathway - Homo sapiens (human)
PGLS	25796	ENSG00000130313	path:hsa00030	Carbohydrate metabolism	Pentose phosphate pathway - Homo sapiens (human)
GPI	2821	ENSG00000105220	path:hsa00030	Carbohydrate metabolism	Pentose phosphate pathway - Homo sapiens (human)
IDNK	414328	ENSG00000148057	path:hsa00030	Carbohydrate metabolism	Pentose phosphate pathway - Homo sapiens (human)
DERA	51071	ENSG00000023697	path:hsa00030	Carbohydrate metabolism	Pentose phosphate pathway - Homo sapiens (human)
PFKL	5211	ENSG00000141959	path:hsa00030	Carbohydrate metabolism	Pentose phosphate pathway - Homo sapiens (human)
PFKM	5213	ENSG00000152556	path:hsa00030	Carbohydrate metabolism	Pentose phosphate pathway - Homo sapiens (human)
PFKP	5214	ENSG00000067057	path:hsa00030	Carbohydrate metabolism	Pentose phosphate pathway - Homo sapiens (human)
PGD	5226	ENSG00000142657	path:hsa00030	Carbohydrate metabolism	Pentose phosphate pathway - Homo sapiens (human)
PGM1	5236	ENSG00000079739	path:hsa00030	Carbohydrate metabolism	Pentose phosphate pathway - Homo sapiens (human)
PGM2	55276	ENSG00000169299	path:hsa00030	Carbohydrate metabolism	Pentose phosphate pathway - Homo sapiens (human)
PRPS1	5631	ENSG00000147224	path:hsa00030	Carbohydrate metabolism	Pentose phosphate pathway - Homo sapiens (human)
PRPS2	5634	ENSG00000101911	path:hsa00030	Carbohydrate metabolism	Pentose phosphate pathway - Homo sapiens (human)
RPE	6120	ENSG00000197713	path:hsa00030	Carbohydrate metabolism	Pentose phosphate pathway - Homo sapiens (human)
RBKS	64080	ENSG00000171174	path:hsa00030	Carbohydrate metabolism	Pentose phosphate pathway - Homo sapiens (human)
TALDO1	6888	ENSG00000177156	path:hsa00030	Carbohydrate metabolism	Pentose phosphate pathway - Homo sapiens (human)
TKT	7086	ENSG00000163931	path:hsa00030	Carbohydrate metabolism	Pentose phosphate pathway - Homo sapiens (human)
RPEL1	729020	ENSG00000235376	path:hsa00030	Carbohydrate metabolism	Pentose phosphate pathway - Homo sapiens (human)
TKTL1	8277	ENSG00000007350	path:hsa00030	Carbohydrate metabolism	Pentose phosphate pathway - Homo sapiens (human)
TKTL2	84076	ENSG00000151005	path:hsa00030	Carbohydrate metabolism	Pentose phosphate pathway - Homo sapiens (human)
FBP2	8789	ENSG00000130957	path:hsa00030	Carbohydrate metabolism	Pentose phosphate pathway - Homo sapiens (human)
RGN	9104	ENSG00000130988	path:hsa00030	Carbohydrate metabolism	Pentose phosphate pathway - Homo sapiens (human)
H6PD	9563	ENSG00000049239	path:hsa00030	Carbohydrate metabolism	Pentose phosphate pathway - Homo sapiens (human)
AKR1A1	10327	ENSG00000117448	path:hsa00040	Carbohydrate metabolism	Pentose and glucuronate interconversions - Homo sapiens (human)
UGT2B11	10720	ENSG00000213759	path:hsa00040	Carbohydrate metabolism	Pentose and glucuronate interconversions - Homo sapiens (human)
UGT2A1	10941	ENSG00000270386	path:hsa00040	Carbohydrate metabolism	Pentose and glucuronate interconversions - Homo sapiens (human)
UGT2A1	10941	ENSG00000173610	path:hsa00040	Carbohydrate metabolism	Pentose and glucuronate interconversions - Homo sapiens (human)
AKR1B1	231	ENSG00000085662	path:hsa00040	Carbohydrate metabolism	Pentose and glucuronate interconversions - Homo sapiens (human)
DHDH	27294	ENSG00000104808	path:hsa00040	Carbohydrate metabolism	Pentose and glucuronate interconversions - Homo sapiens (human)
GUSB	2990	ENSG00000169919	path:hsa00040	Carbohydrate metabolism	Pentose and glucuronate interconversions - Homo sapiens (human)
CRYL1	51084	ENSG00000165475	path:hsa00040	Carbohydrate metabolism	Pentose and glucuronate interconversions - Homo sapiens (human)
DCXR	51181	ENSG00000169738	path:hsa00040	Carbohydrate metabolism	Pentose and glucuronate interconversions - Homo sapiens (human)
UGT2B28	54490	ENSG00000135226	path:hsa00040	Carbohydrate metabolism	Pentose and glucuronate interconversions - Homo sapiens (human)
UGT1A10	54575	ENSG00000242515	path:hsa00040	Carbohydrate metabolism	Pentose and glucuronate interconversions - Homo sapiens (human)
UGT1A8	54576	ENSG00000242366	path:hsa00040	Carbohydrate metabolism	Pentose and glucuronate interconversions - Homo sapiens (human)
UGT1A7	54577	ENSG00000244122	path:hsa00040	Carbohydrate metabolism	Pentose and glucuronate interconversions - Homo sapiens (human)
UGT1A6	54578	ENSG00000167165	path:hsa00040	Carbohydrate metabolism	Pentose and glucuronate interconversions - Homo sapiens (human)
UGT1A5	54579	ENSG00000240224	path:hsa00040	Carbohydrate metabolism	Pentose and glucuronate interconversions - Homo sapiens (human)
UGT1A9	54600	ENSG00000241119	path:hsa00040	Carbohydrate metabolism	Pentose and glucuronate interconversions - Homo sapiens (human)
UGT1A4	54657	ENSG00000244474	path:hsa00040	Carbohydrate metabolism	Pentose and glucuronate interconversions - Homo sapiens (human)
UGT1A1	54658	ENSG00000241635	path:hsa00040	Carbohydrate metabolism	Pentose and glucuronate interconversions - Homo sapiens (human)
UGT1A3	54659	ENSG00000243135	path:hsa00040	Carbohydrate metabolism	Pentose and glucuronate interconversions - Homo sapiens (human)
AKR1B10	57016	ENSG00000198074	path:hsa00040	Carbohydrate metabolism	Pentose and glucuronate interconversions - Homo sapiens (human)
UGT2A2	574537	ENSG00000271271	path:hsa00040	Carbohydrate metabolism	Pentose and glucuronate interconversions - Homo sapiens (human)
RPE	6120	ENSG00000197713	path:hsa00040	Carbohydrate metabolism	Pentose and glucuronate interconversions - Homo sapiens (human)
SORD	6652	ENSG00000140263	path:hsa00040	Carbohydrate metabolism	Pentose and glucuronate interconversions - Homo sapiens (human)
RPEL1	729020	ENSG00000235376	path:hsa00040	Carbohydrate metabolism	Pentose and glucuronate interconversions - Homo sapiens (human)
ISPD	729920	ENSG00000214960	path:hsa00040	Carbohydrate metabolism	Pentose and glucuronate interconversions - Homo sapiens (human)
UGDH	7358	ENSG00000109814	path:hsa00040	Carbohydrate metabolism	Pentose and glucuronate interconversions - Homo sapiens (human)
UGP2	7360	ENSG00000169764	path:hsa00040	Carbohydrate metabolism	Pentose and glucuronate interconversions - Homo sapiens (human)
UGT2B4	7363	ENSG00000156096	path:hsa00040	Carbohydrate metabolism	Pentose and glucuronate interconversions - Homo sapiens (human)
UGT2B7	7364	ENSG00000171234	path:hsa00040	Carbohydrate metabolism	Pentose and glucuronate interconversions - Homo sapiens (human)
UGT2B10	7365	ENSG00000109181	path:hsa00040	Carbohydrate metabolism	Pentose and glucuronate interconversions - Homo sapiens (human)
UGT2B15	7366	ENSG00000196620	path:hsa00040	Carbohydrate metabolism	Pentose and glucuronate interconversions - Homo sapiens (human)
UGT2B17	7367	ENSG00000197888	path:hsa00040	Carbohydrate metabolism	Pentose and glucuronate interconversions - Homo sapiens (human)
UGT2A3	79799	ENSG00000135220	path:hsa00040	Carbohydrate metabolism	Pentose and glucuronate interconversions - Homo sapiens (human)
KL	9365	ENSG00000133116	path:hsa00040	Carbohydrate metabolism	Pentose and glucuronate interconversions - Homo sapiens (human)
XYLB	9942	ENSG00000093217	path:hsa00040	Carbohydrate metabolism	Pentose and glucuronate interconversions - Homo sapiens (human)
FUK	197258	ENSG00000157353	path:hsa00051	Carbohydrate metabolism	Fructose and mannose metabolism - Homo sapiens (human)
FBP1	2203	ENSG00000165140	path:hsa00051	Carbohydrate metabolism	Fructose and mannose metabolism - Homo sapiens (human)
ALDOA	226	ENSG00000149925	path:hsa00051	Carbohydrate metabolism	Fructose and mannose metabolism - Homo sapiens (human)
ALDOB	229	ENSG00000136872	path:hsa00051	Carbohydrate metabolism	Fructose and mannose metabolism - Homo sapiens (human)
ALDOC	230	ENSG00000109107	path:hsa00051	Carbohydrate metabolism	Fructose and mannose metabolism - Homo sapiens (human)
AKR1B1	231	ENSG00000085662	path:hsa00051	Carbohydrate metabolism	Fructose and mannose metabolism - Homo sapiens (human)
GMDS	2762	ENSG00000112699	path:hsa00051	Carbohydrate metabolism	Fructose and mannose metabolism - Homo sapiens (human)
GMPPB	29925	ENSG00000173540	path:hsa00051	Carbohydrate metabolism	Fructose and mannose metabolism - Homo sapiens (human)
GMPPA	29926	ENSG00000144591	path:hsa00051	Carbohydrate metabolism	Fructose and mannose metabolism - Homo sapiens (human)
HK1	3098	ENSG00000156515	path:hsa00051	Carbohydrate metabolism	Fructose and mannose metabolism - Homo sapiens (human)
HK2	3099	ENSG00000159399	path:hsa00051	Carbohydrate metabolism	Fructose and mannose metabolism - Homo sapiens (human)
HK3	3101	ENSG00000160883	path:hsa00051	Carbohydrate metabolism	Fructose and mannose metabolism - Homo sapiens (human)
KHK	3795	ENSG00000138030	path:hsa00051	Carbohydrate metabolism	Fructose and mannose metabolism - Homo sapiens (human)
MPI	4351	ENSG00000178802	path:hsa00051	Carbohydrate metabolism	Fructose and mannose metabolism - Homo sapiens (human)
PFKFB1	5207	ENSG00000158571	path:hsa00051	Carbohydrate metabolism	Fructose and mannose metabolism - Homo sapiens (human)
PFKFB2	5208	ENSG00000123836	path:hsa00051	Carbohydrate metabolism	Fructose and mannose metabolism - Homo sapiens (human)
PFKFB3	5209	ENSG00000170525	path:hsa00051	Carbohydrate metabolism	Fructose and mannose metabolism - Homo sapiens (human)
PFKFB4	5210	ENSG00000114268	path:hsa00051	Carbohydrate metabolism	Fructose and mannose metabolism - Homo sapiens (human)
PFKL	5211	ENSG00000141959	path:hsa00051	Carbohydrate metabolism	Fructose and mannose metabolism - Homo sapiens (human)
PFKM	5213	ENSG00000152556	path:hsa00051	Carbohydrate metabolism	Fructose and mannose metabolism - Homo sapiens (human)
PFKP	5214	ENSG00000067057	path:hsa00051	Carbohydrate metabolism	Fructose and mannose metabolism - Homo sapiens (human)
PMM1	5372	ENSG00000100417	path:hsa00051	Carbohydrate metabolism	Fructose and mannose metabolism - Homo sapiens (human)
PMM2	5373	ENSG00000140650	path:hsa00051	Carbohydrate metabolism	Fructose and mannose metabolism - Homo sapiens (human)
ENOSF1	55556	ENSG00000132199	path:hsa00051	Carbohydrate metabolism	Fructose and mannose metabolism - Homo sapiens (human)
AKR1B10	57016	ENSG00000198074	path:hsa00051	Carbohydrate metabolism	Fructose and mannose metabolism - Homo sapiens (human)
SORD	6652	ENSG00000140263	path:hsa00051	Carbohydrate metabolism	Fructose and mannose metabolism - Homo sapiens (human)
TPI1	7167	ENSG00000111669	path:hsa00051	Carbohydrate metabolism	Fructose and mannose metabolism - Homo sapiens (human)
TSTA3	7264	ENSG00000104522	path:hsa00051	Carbohydrate metabolism	Fructose and mannose metabolism - Homo sapiens (human)
HKDC1	80201	ENSG00000156510	path:hsa00051	Carbohydrate metabolism	Fructose and mannose metabolism - Homo sapiens (human)
FBP2	8789	ENSG00000130957	path:hsa00051	Carbohydrate metabolism	Fructose and mannose metabolism - Homo sapiens (human)
FPGT	8790	ENSG00000254685	path:hsa00051	Carbohydrate metabolism	Fructose and mannose metabolism - Homo sapiens (human)
GALM	130589	ENSG00000143891	path:hsa00052	Carbohydrate metabolism	Galactose metabolism - Homo sapiens (human)
AKR1B1	231	ENSG00000085662	path:hsa00052	Carbohydrate metabolism	Galactose metabolism - Homo sapiens (human)
G6PC	2538	ENSG00000131482	path:hsa00052	Carbohydrate metabolism	Galactose metabolism - Homo sapiens (human)
GAA	2548	ENSG00000171298	path:hsa00052	Carbohydrate metabolism	Galactose metabolism - Homo sapiens (human)
GALE	2582	ENSG00000117308	path:hsa00052	Carbohydrate metabolism	Galactose metabolism - Homo sapiens (human)
GALK1	2584	ENSG00000108479	path:hsa00052	Carbohydrate metabolism	Galactose metabolism - Homo sapiens (human)
GALT	2592	ENSG00000213930	path:hsa00052	Carbohydrate metabolism	Galactose metabolism - Homo sapiens (human)
GANC	2595	ENSG00000214013	path:hsa00052	Carbohydrate metabolism	Galactose metabolism - Homo sapiens (human)
GCK	2645	ENSG00000106633	path:hsa00052	Carbohydrate metabolism	Galactose metabolism - Homo sapiens (human)
B4GALT1	2683	ENSG00000086062	path:hsa00052	Carbohydrate metabolism	Galactose metabolism - Homo sapiens (human)
GLA	2717	ENSG00000102393	path:hsa00052	Carbohydrate metabolism	Galactose metabolism - Homo sapiens (human)
GLB1	2720	ENSG00000170266	path:hsa00052	Carbohydrate metabolism	Galactose metabolism - Homo sapiens (human)
HK1	3098	ENSG00000156515	path:hsa00052	Carbohydrate metabolism	Galactose metabolism - Homo sapiens (human)
HK2	3099	ENSG00000159399	path:hsa00052	Carbohydrate metabolism	Galactose metabolism - Homo sapiens (human)
HK3	3101	ENSG00000160883	path:hsa00052	Carbohydrate metabolism	Galactose metabolism - Homo sapiens (human)
LALBA	3906	ENSG00000167531	path:hsa00052	Carbohydrate metabolism	Galactose metabolism - Homo sapiens (human)
LCT	3938	ENSG00000115850	path:hsa00052	Carbohydrate metabolism	Galactose metabolism - Homo sapiens (human)
PFKL	5211	ENSG00000141959	path:hsa00052	Carbohydrate metabolism	Galactose metabolism - Homo sapiens (human)
PFKM	5213	ENSG00000152556	path:hsa00052	Carbohydrate metabolism	Galactose metabolism - Homo sapiens (human)
PFKP	5214	ENSG00000067057	path:hsa00052	Carbohydrate metabolism	Galactose metabolism - Homo sapiens (human)
PGM1	5236	ENSG00000079739	path:hsa00052	Carbohydrate metabolism	Galactose metabolism - Homo sapiens (human)
PGM2	55276	ENSG00000169299	path:hsa00052	Carbohydrate metabolism	Galactose metabolism - Homo sapiens (human)
AKR1B10	57016	ENSG00000198074	path:hsa00052	Carbohydrate metabolism	Galactose metabolism - Homo sapiens (human)
G6PC2	57818	ENSG00000152254	path:hsa00052	Carbohydrate metabolism	Galactose metabolism - Homo sapiens (human)
SI	6476	ENSG00000090402	path:hsa00052	Carbohydrate metabolism	Galactose metabolism - Homo sapiens (human)
UGP2	7360	ENSG00000169764	path:hsa00052	Carbohydrate metabolism	Galactose metabolism - Homo sapiens (human)
HKDC1	80201	ENSG00000156510	path:hsa00052	Carbohydrate metabolism	Galactose metabolism - Homo sapiens (human)
B4GALT2	8704	ENSG00000117411	path:hsa00052	Carbohydrate metabolism	Galactose metabolism - Homo sapiens (human)
MGAM	8972	ENSG00000257335	path:hsa00052	Carbohydrate metabolism	Galactose metabolism - Homo sapiens (human)
G6PC3	92579	ENSG00000141349	path:hsa00052	Carbohydrate metabolism	Galactose metabolism - Homo sapiens (human)
UGT2B11	10720	ENSG00000213759	path:hsa00053	Carbohydrate metabolism	Ascorbate and aldarate metabolism - Homo sapiens (human)
UGT2A1	10941	ENSG00000270386	path:hsa00053	Carbohydrate metabolism	Ascorbate and aldarate metabolism - Homo sapiens (human)
UGT2A1	10941	ENSG00000173610	path:hsa00053	Carbohydrate metabolism	Ascorbate and aldarate metabolism - Homo sapiens (human)
ALDH2	217	ENSG00000111275	path:hsa00053	Carbohydrate metabolism	Ascorbate and aldarate metabolism - Homo sapiens (human)
ALDH1B1	219	ENSG00000137124	path:hsa00053	Carbohydrate metabolism	Ascorbate and aldarate metabolism - Homo sapiens (human)
ALDH9A1	223	ENSG00000143149	path:hsa00053	Carbohydrate metabolism	Ascorbate and aldarate metabolism - Homo sapiens (human)
ALDH3A2	224	ENSG00000072210	path:hsa00053	Carbohydrate metabolism	Ascorbate and aldarate metabolism - Homo sapiens (human)
ALDH7A1	501	ENSG00000164904	path:hsa00053	Carbohydrate metabolism	Ascorbate and aldarate metabolism - Homo sapiens (human)
UGT2B28	54490	ENSG00000135226	path:hsa00053	Carbohydrate metabolism	Ascorbate and aldarate metabolism - Homo sapiens (human)
UGT1A10	54575	ENSG00000242515	path:hsa00053	Carbohydrate metabolism	Ascorbate and aldarate metabolism - Homo sapiens (human)
UGT1A8	54576	ENSG00000242366	path:hsa00053	Carbohydrate metabolism	Ascorbate and aldarate metabolism - Homo sapiens (human)
UGT1A7	54577	ENSG00000244122	path:hsa00053	Carbohydrate metabolism	Ascorbate and aldarate metabolism - Homo sapiens (human)
UGT1A6	54578	ENSG00000167165	path:hsa00053	Carbohydrate metabolism	Ascorbate and aldarate metabolism - Homo sapiens (human)
UGT1A5	54579	ENSG00000240224	path:hsa00053	Carbohydrate metabolism	Ascorbate and aldarate metabolism - Homo sapiens (human)
UGT1A9	54600	ENSG00000241119	path:hsa00053	Carbohydrate metabolism	Ascorbate and aldarate metabolism - Homo sapiens (human)
UGT1A4	54657	ENSG00000244474	path:hsa00053	Carbohydrate metabolism	Ascorbate and aldarate metabolism - Homo sapiens (human)
UGT1A1	54658	ENSG00000241635	path:hsa00053	Carbohydrate metabolism	Ascorbate and aldarate metabolism - Homo sapiens (human)
UGT1A3	54659	ENSG00000243135	path:hsa00053	Carbohydrate metabolism	Ascorbate and aldarate metabolism - Homo sapiens (human)
MIOX	55586	ENSG00000100253	path:hsa00053	Carbohydrate metabolism	Ascorbate and aldarate metabolism - Homo sapiens (human)
UGT2A2	574537	ENSG00000271271	path:hsa00053	Carbohydrate metabolism	Ascorbate and aldarate metabolism - Homo sapiens (human)
UGDH	7358	ENSG00000109814	path:hsa00053	Carbohydrate metabolism	Ascorbate and aldarate metabolism - Homo sapiens (human)
UGT2B4	7363	ENSG00000156096	path:hsa00053	Carbohydrate metabolism	Ascorbate and aldarate metabolism - Homo sapiens (human)
UGT2B7	7364	ENSG00000171234	path:hsa00053	Carbohydrate metabolism	Ascorbate and aldarate metabolism - Homo sapiens (human)
UGT2B10	7365	ENSG00000109181	path:hsa00053	Carbohydrate metabolism	Ascorbate and aldarate metabolism - Homo sapiens (human)
UGT2B15	7366	ENSG00000196620	path:hsa00053	Carbohydrate metabolism	Ascorbate and aldarate metabolism - Homo sapiens (human)
UGT2B17	7367	ENSG00000197888	path:hsa00053	Carbohydrate metabolism	Ascorbate and aldarate metabolism - Homo sapiens (human)
UGT2A3	79799	ENSG00000135220	path:hsa00053	Carbohydrate metabolism	Ascorbate and aldarate metabolism - Homo sapiens (human)
RGN	9104	ENSG00000130988	path:hsa00053	Carbohydrate metabolism	Ascorbate and aldarate metabolism - Homo sapiens (human)
ACSF3	197322	ENSG00000176715	path:hsa00061	Lipid metabolism	Fatty acid biosynthesis - Homo sapiens (human)
ACSL1	2180	ENSG00000151726	path:hsa00061	Lipid metabolism	Fatty acid biosynthesis - Homo sapiens (human)
ACSL3	2181	ENSG00000123983	path:hsa00061	Lipid metabolism	Fatty acid biosynthesis - Homo sapiens (human)
ACSL4	2182	ENSG00000068366	path:hsa00061	Lipid metabolism	Fatty acid biosynthesis - Homo sapiens (human)
FASN	2194	ENSG00000169710	path:hsa00061	Lipid metabolism	Fatty acid biosynthesis - Homo sapiens (human)
ACSBG1	23205	ENSG00000103740	path:hsa00061	Lipid metabolism	Fatty acid biosynthesis - Homo sapiens (human)
ACSL6	23305	ENSG00000164398	path:hsa00061	Lipid metabolism	Fatty acid biosynthesis - Homo sapiens (human)
MCAT	27349	ENSG00000100294	path:hsa00061	Lipid metabolism	Fatty acid biosynthesis - Homo sapiens (human)
ACACA	31	ENSG00000278540	path:hsa00061	Lipid metabolism	Fatty acid biosynthesis - Homo sapiens (human)
ACACB	32	ENSG00000076555	path:hsa00061	Lipid metabolism	Fatty acid biosynthesis - Homo sapiens (human)
MECR	51102	ENSG00000116353	path:hsa00061	Lipid metabolism	Fatty acid biosynthesis - Homo sapiens (human)
ACSL5	51703	ENSG00000197142	path:hsa00061	Lipid metabolism	Fatty acid biosynthesis - Homo sapiens (human)
OXSM	54995	ENSG00000151093	path:hsa00061	Lipid metabolism	Fatty acid biosynthesis - Homo sapiens (human)
OLAH	55301	ENSG00000152463	path:hsa00061	Lipid metabolism	Fatty acid biosynthesis - Homo sapiens (human)
HSD17B8	7923	ENSG00000204228	path:hsa00061	Lipid metabolism	Fatty acid biosynthesis - Homo sapiens (human)
ACSBG2	81616	ENSG00000130377	path:hsa00061	Lipid metabolism	Fatty acid biosynthesis - Homo sapiens (human)
CBR4	84869	ENSG00000145439	path:hsa00061	Lipid metabolism	Fatty acid biosynthesis - Homo sapiens (human)
ACAA2	10449	ENSG00000167315	path:hsa00062	Lipid metabolism	Fatty acid elongation - Homo sapiens (human)
ACOT2	10965	ENSG00000119673	path:hsa00062	Lipid metabolism	Fatty acid elongation - Homo sapiens (human)
ACOT7	11332	ENSG00000097021	path:hsa00062	Lipid metabolism	Fatty acid elongation - Homo sapiens (human)
THEM4	117145	ENSG00000159445	path:hsa00062	Lipid metabolism	Fatty acid elongation - Homo sapiens (human)
ACOT4	122970	ENSG00000177465	path:hsa00062	Lipid metabolism	Fatty acid elongation - Homo sapiens (human)
ECHS1	1892	ENSG00000127884	path:hsa00062	Lipid metabolism	Fatty acid elongation - Homo sapiens (human)
THEM5	284486	ENSG00000196407	path:hsa00062	Lipid metabolism	Fatty acid elongation - Homo sapiens (human)
HADHA	3030	ENSG00000084754	path:hsa00062	Lipid metabolism	Fatty acid elongation - Homo sapiens (human)
HADHB	3032	ENSG00000138029	path:hsa00062	Lipid metabolism	Fatty acid elongation - Homo sapiens (human)
HADH	3033	ENSG00000138796	path:hsa00062	Lipid metabolism	Fatty acid elongation - Homo sapiens (human)
MECR	51102	ENSG00000116353	path:hsa00062	Lipid metabolism	Fatty acid elongation - Homo sapiens (human)
HSD17B12	51144	ENSG00000149084	path:hsa00062	Lipid metabolism	Fatty acid elongation - Homo sapiens (human)
ELOVL2	54898	ENSG00000197977	path:hsa00062	Lipid metabolism	Fatty acid elongation - Homo sapiens (human)
PPT1	5538	ENSG00000131238	path:hsa00062	Lipid metabolism	Fatty acid elongation - Homo sapiens (human)
ELOVL5	60481	ENSG00000012660	path:hsa00062	Lipid metabolism	Fatty acid elongation - Homo sapiens (human)
ACOT1	641371	ENSG00000184227	path:hsa00062	Lipid metabolism	Fatty acid elongation - Homo sapiens (human)
ELOVL1	64834	ENSG00000066322	path:hsa00062	Lipid metabolism	Fatty acid elongation - Homo sapiens (human)
ELOVL4	6785	ENSG00000118402	path:hsa00062	Lipid metabolism	Fatty acid elongation - Homo sapiens (human)
ELOVL6	79071	ENSG00000170522	path:hsa00062	Lipid metabolism	Fatty acid elongation - Homo sapiens (human)
ELOVL7	79993	ENSG00000164181	path:hsa00062	Lipid metabolism	Fatty acid elongation - Homo sapiens (human)
ELOVL3	83401	ENSG00000119915	path:hsa00062	Lipid metabolism	Fatty acid elongation - Homo sapiens (human)
PPT2	9374	ENSG00000221988	path:hsa00062	Lipid metabolism	Fatty acid elongation - Homo sapiens (human)
TECR	9524	ENSG00000099797	path:hsa00062	Lipid metabolism	Fatty acid elongation - Homo sapiens (human)
ACAA2	10449	ENSG00000167315	path:hsa00071	Lipid metabolism	Fatty acid degradation - Homo sapiens (human)
ECI2	10455	ENSG00000198721	path:hsa00071	Lipid metabolism	Fatty acid degradation - Homo sapiens (human)
ADH1A	124	ENSG00000187758	path:hsa00071	Lipid metabolism	Fatty acid degradation - Homo sapiens (human)
ADH1B	125	ENSG00000196616	path:hsa00071	Lipid metabolism	Fatty acid degradation - Homo sapiens (human)
ADH1C	126	ENSG00000248144	path:hsa00071	Lipid metabolism	Fatty acid degradation - Homo sapiens (human)
CPT1C	126129	ENSG00000169169	path:hsa00071	Lipid metabolism	Fatty acid degradation - Homo sapiens (human)
ADH4	127	ENSG00000198099	path:hsa00071	Lipid metabolism	Fatty acid degradation - Homo sapiens (human)
ADH5	128	ENSG00000197894	path:hsa00071	Lipid metabolism	Fatty acid degradation - Homo sapiens (human)
ADH6	130	ENSG00000172955	path:hsa00071	Lipid metabolism	Fatty acid degradation - Homo sapiens (human)
ADH7	131	ENSG00000196344	path:hsa00071	Lipid metabolism	Fatty acid degradation - Homo sapiens (human)
CPT1A	1374	ENSG00000110090	path:hsa00071	Lipid metabolism	Fatty acid degradation - Homo sapiens (human)
CPT1B	1375	ENSG00000205560	path:hsa00071	Lipid metabolism	Fatty acid degradation - Homo sapiens (human)
CPT2	1376	ENSG00000157184	path:hsa00071	Lipid metabolism	Fatty acid degradation - Homo sapiens (human)
CYP4A11	1579	ENSG00000187048	path:hsa00071	Lipid metabolism	Fatty acid degradation - Homo sapiens (human)
ECI1	1632	ENSG00000167969	path:hsa00071	Lipid metabolism	Fatty acid degradation - Homo sapiens (human)
ECHS1	1892	ENSG00000127884	path:hsa00071	Lipid metabolism	Fatty acid degradation - Homo sapiens (human)
EHHADH	1962	ENSG00000113790	path:hsa00071	Lipid metabolism	Fatty acid degradation - Homo sapiens (human)
ALDH2	217	ENSG00000111275	path:hsa00071	Lipid metabolism	Fatty acid degradation - Homo sapiens (human)
ACSL1	2180	ENSG00000151726	path:hsa00071	Lipid metabolism	Fatty acid degradation - Homo sapiens (human)
ACSL3	2181	ENSG00000123983	path:hsa00071	Lipid metabolism	Fatty acid degradation - Homo sapiens (human)
ACSL4	2182	ENSG00000068366	path:hsa00071	Lipid metabolism	Fatty acid degradation - Homo sapiens (human)
ALDH1B1	219	ENSG00000137124	path:hsa00071	Lipid metabolism	Fatty acid degradation - Homo sapiens (human)
ALDH9A1	223	ENSG00000143149	path:hsa00071	Lipid metabolism	Fatty acid degradation - Homo sapiens (human)
ALDH3A2	224	ENSG00000072210	path:hsa00071	Lipid metabolism	Fatty acid degradation - Homo sapiens (human)
ACSBG1	23205	ENSG00000103740	path:hsa00071	Lipid metabolism	Fatty acid degradation - Homo sapiens (human)
ACSL6	23305	ENSG00000164398	path:hsa00071	Lipid metabolism	Fatty acid degradation - Homo sapiens (human)
GCDH	2639	ENSG00000105607	path:hsa00071	Lipid metabolism	Fatty acid degradation - Homo sapiens (human)
CYP4A22	284541	ENSG00000162365	path:hsa00071	Lipid metabolism	Fatty acid degradation - Homo sapiens (human)
ACAA1	30	ENSG00000060971	path:hsa00071	Lipid metabolism	Fatty acid degradation - Homo sapiens (human)
HADHA	3030	ENSG00000084754	path:hsa00071	Lipid metabolism	Fatty acid degradation - Homo sapiens (human)
HADHB	3032	ENSG00000138029	path:hsa00071	Lipid metabolism	Fatty acid degradation - Homo sapiens (human)
HADH	3033	ENSG00000138796	path:hsa00071	Lipid metabolism	Fatty acid degradation - Homo sapiens (human)
ACADL	33	ENSG00000115361	path:hsa00071	Lipid metabolism	Fatty acid degradation - Homo sapiens (human)
ACADM	34	ENSG00000117054	path:hsa00071	Lipid metabolism	Fatty acid degradation - Homo sapiens (human)
ACADS	35	ENSG00000122971	path:hsa00071	Lipid metabolism	Fatty acid degradation - Homo sapiens (human)
ACADSB	36	ENSG00000196177	path:hsa00071	Lipid metabolism	Fatty acid degradation - Homo sapiens (human)
ACADVL	37	ENSG00000072778	path:hsa00071	Lipid metabolism	Fatty acid degradation - Homo sapiens (human)
ACAT1	38	ENSG00000075239	path:hsa00071	Lipid metabolism	Fatty acid degradation - Homo sapiens (human)
ACAT2	39	ENSG00000120437	path:hsa00071	Lipid metabolism	Fatty acid degradation - Homo sapiens (human)
ALDH7A1	501	ENSG00000164904	path:hsa00071	Lipid metabolism	Fatty acid degradation - Homo sapiens (human)
ACOX1	51	ENSG00000161533	path:hsa00071	Lipid metabolism	Fatty acid degradation - Homo sapiens (human)
ACSL5	51703	ENSG00000197142	path:hsa00071	Lipid metabolism	Fatty acid degradation - Homo sapiens (human)
ACSBG2	81616	ENSG00000130377	path:hsa00071	Lipid metabolism	Fatty acid degradation - Homo sapiens (human)
ACOX3	8310	ENSG00000087008	path:hsa00071	Lipid metabolism	Fatty acid degradation - Homo sapiens (human)
HMGCL	3155	ENSG00000117305	path:hsa00072	Lipid metabolism	Synthesis and degradation of ketone bodies - Homo sapiens (human)
HMGCS1	3157	ENSG00000112972	path:hsa00072	Lipid metabolism	Synthesis and degradation of ketone bodies - Homo sapiens (human)
HMGCS2	3158	ENSG00000134240	path:hsa00072	Lipid metabolism	Synthesis and degradation of ketone bodies - Homo sapiens (human)
ACAT1	38	ENSG00000075239	path:hsa00072	Lipid metabolism	Synthesis and degradation of ketone bodies - Homo sapiens (human)
ACAT2	39	ENSG00000120437	path:hsa00072	Lipid metabolism	Synthesis and degradation of ketone bodies - Homo sapiens (human)
OXCT1	5019	ENSG00000083720	path:hsa00072	Lipid metabolism	Synthesis and degradation of ketone bodies - Homo sapiens (human)
HMGCLL1	54511	ENSG00000146151	path:hsa00072	Lipid metabolism	Synthesis and degradation of ketone bodies - Homo sapiens (human)
BDH2	56898	ENSG00000164039	path:hsa00072	Lipid metabolism	Synthesis and degradation of ketone bodies - Homo sapiens (human)
BDH1	622	ENSG00000161267	path:hsa00072	Lipid metabolism	Synthesis and degradation of ketone bodies - Homo sapiens (human)
OXCT2	64064	ENSG00000198754	path:hsa00072	Lipid metabolism	Synthesis and degradation of ketone bodies - Homo sapiens (human)
CEL	1056	ENSG00000170835	path:hsa00100	Lipid metabolism	Steroid biosynthesis - Homo sapiens (human)
EBP	10682	ENSG00000147155	path:hsa00100	Lipid metabolism	Steroid biosynthesis - Homo sapiens (human)
CYP2R1	120227	ENSG00000186104	path:hsa00100	Lipid metabolism	Steroid biosynthesis - Homo sapiens (human)
CYP24A1	1591	ENSG00000019186	path:hsa00100	Lipid metabolism	Steroid biosynthesis - Homo sapiens (human)
CYP27B1	1594	ENSG00000111012	path:hsa00100	Lipid metabolism	Steroid biosynthesis - Homo sapiens (human)
CYP51A1	1595	ENSG00000001630	path:hsa00100	Lipid metabolism	Steroid biosynthesis - Homo sapiens (human)
DHCR7	1717	ENSG00000172893	path:hsa00100	Lipid metabolism	Steroid biosynthesis - Homo sapiens (human)
DHCR24	1718	ENSG00000116133	path:hsa00100	Lipid metabolism	Steroid biosynthesis - Homo sapiens (human)
FDFT1	2222	ENSG00000079459	path:hsa00100	Lipid metabolism	Steroid biosynthesis - Homo sapiens (human)
LIPA	3988	ENSG00000107798	path:hsa00100	Lipid metabolism	Steroid biosynthesis - Homo sapiens (human)
LSS	4047	ENSG00000160285	path:hsa00100	Lipid metabolism	Steroid biosynthesis - Homo sapiens (human)
NSDHL	50814	ENSG00000147383	path:hsa00100	Lipid metabolism	Steroid biosynthesis - Homo sapiens (human)
HSD17B7	51478	ENSG00000132196	path:hsa00100	Lipid metabolism	Steroid biosynthesis - Homo sapiens (human)
MSMO1	6307	ENSG00000052802	path:hsa00100	Lipid metabolism	Steroid biosynthesis - Homo sapiens (human)
SC5D	6309	ENSG00000109929	path:hsa00100	Lipid metabolism	Steroid biosynthesis - Homo sapiens (human)
SOAT1	6646	ENSG00000057252	path:hsa00100	Lipid metabolism	Steroid biosynthesis - Homo sapiens (human)
SQLE	6713	ENSG00000104549	path:hsa00100	Lipid metabolism	Steroid biosynthesis - Homo sapiens (human)
TM7SF2	7108	ENSG00000149809	path:hsa00100	Lipid metabolism	Steroid biosynthesis - Homo sapiens (human)
SOAT2	8435	ENSG00000167780	path:hsa00100	Lipid metabolism	Steroid biosynthesis - Homo sapiens (human)
ACOT8	10005	ENSG00000101473	path:hsa00120	Lipid metabolism	Primary bile acid biosynthesis - Homo sapiens (human)
CYP46A1	10858	ENSG00000036530	path:hsa00120	Lipid metabolism	Primary bile acid biosynthesis - Homo sapiens (human)
SLC27A5	10998	ENSG00000083807	path:hsa00120	Lipid metabolism	Primary bile acid biosynthesis - Homo sapiens (human)
AKR1C4	1109	ENSG00000198610	path:hsa00120	Lipid metabolism	Primary bile acid biosynthesis - Homo sapiens (human)
CYP7A1	1581	ENSG00000167910	path:hsa00120	Lipid metabolism	Primary bile acid biosynthesis - Homo sapiens (human)
CYP8B1	1582	ENSG00000180432	path:hsa00120	Lipid metabolism	Primary bile acid biosynthesis - Homo sapiens (human)
CYP27A1	1593	ENSG00000135929	path:hsa00120	Lipid metabolism	Primary bile acid biosynthesis - Homo sapiens (human)
AMACR	23600	ENSG00000242110	path:hsa00120	Lipid metabolism	Primary bile acid biosynthesis - Homo sapiens (human)
HSD17B4	3295	ENSG00000133835	path:hsa00120	Lipid metabolism	Primary bile acid biosynthesis - Homo sapiens (human)
CYP39A1	51302	ENSG00000146233	path:hsa00120	Lipid metabolism	Primary bile acid biosynthesis - Homo sapiens (human)
BAAT	570	ENSG00000136881	path:hsa00120	Lipid metabolism	Primary bile acid biosynthesis - Homo sapiens (human)
SCP2	6342	ENSG00000116171	path:hsa00120	Lipid metabolism	Primary bile acid biosynthesis - Homo sapiens (human)
AKR1D1	6718	ENSG00000122787	path:hsa00120	Lipid metabolism	Primary bile acid biosynthesis - Homo sapiens (human)
HSD3B7	80270	ENSG00000099377	path:hsa00120	Lipid metabolism	Primary bile acid biosynthesis - Homo sapiens (human)
ACOX2	8309	ENSG00000168306	path:hsa00120	Lipid metabolism	Primary bile acid biosynthesis - Homo sapiens (human)
CH25H	9023	ENSG00000138135	path:hsa00120	Lipid metabolism	Primary bile acid biosynthesis - Homo sapiens (human)
CYP7B1	9420	ENSG00000172817	path:hsa00120	Lipid metabolism	Primary bile acid biosynthesis - Homo sapiens (human)
COQ7	10229	ENSG00000167186	path:hsa00130	Metabolism of cofactors and vitamins	Ubiquinone and other terpenoid-quinone biosynthesis - Homo sapiens (human)
VKORC1L1	154807	ENSG00000196715	path:hsa00130	Metabolism of cofactors and vitamins	Ubiquinone and other terpenoid-quinone biosynthesis - Homo sapiens (human)
NQO1	1728	ENSG00000181019	path:hsa00130	Metabolism of cofactors and vitamins	Ubiquinone and other terpenoid-quinone biosynthesis - Homo sapiens (human)
GGCX	2677	ENSG00000115486	path:hsa00130	Metabolism of cofactors and vitamins	Ubiquinone and other terpenoid-quinone biosynthesis - Homo sapiens (human)
COQ2	27235	ENSG00000173085	path:hsa00130	Metabolism of cofactors and vitamins	Ubiquinone and other terpenoid-quinone biosynthesis - Homo sapiens (human)
HPD	3242	ENSG00000158104	path:hsa00130	Metabolism of cofactors and vitamins	Ubiquinone and other terpenoid-quinone biosynthesis - Homo sapiens (human)
COQ6	51004	ENSG00000119723	path:hsa00130	Metabolism of cofactors and vitamins	Ubiquinone and other terpenoid-quinone biosynthesis - Homo sapiens (human)
COQ3	51805	ENSG00000132423	path:hsa00130	Metabolism of cofactors and vitamins	Ubiquinone and other terpenoid-quinone biosynthesis - Homo sapiens (human)
TAT	6898	ENSG00000198650	path:hsa00130	Metabolism of cofactors and vitamins	Ubiquinone and other terpenoid-quinone biosynthesis - Homo sapiens (human)
VKORC1	79001	ENSG00000167397	path:hsa00130	Metabolism of cofactors and vitamins	Ubiquinone and other terpenoid-quinone biosynthesis - Homo sapiens (human)
COQ5	84274	ENSG00000110871	path:hsa00130	Metabolism of cofactors and vitamins	Ubiquinone and other terpenoid-quinone biosynthesis - Homo sapiens (human)
UGT2B11	10720	ENSG00000213759	path:hsa00140	Lipid metabolism	Steroid hormone biosynthesis - Homo sapiens (human)
UGT2A1	10941	ENSG00000270386	path:hsa00140	Lipid metabolism	Steroid hormone biosynthesis - Homo sapiens (human)
UGT2A1	10941	ENSG00000173610	path:hsa00140	Lipid metabolism	Steroid hormone biosynthesis - Homo sapiens (human)
AKR1C4	1109	ENSG00000198610	path:hsa00140	Lipid metabolism	Steroid hormone biosynthesis - Homo sapiens (human)
COMT	1312	ENSG00000093010	path:hsa00140	Lipid metabolism	Steroid hormone biosynthesis - Homo sapiens (human)
CYP1A1	1543	ENSG00000140465	path:hsa00140	Lipid metabolism	Steroid hormone biosynthesis - Homo sapiens (human)
CYP1A2	1544	ENSG00000140505	path:hsa00140	Lipid metabolism	Steroid hormone biosynthesis - Homo sapiens (human)
CYP1B1	1545	ENSG00000138061	path:hsa00140	Lipid metabolism	Steroid hormone biosynthesis - Homo sapiens (human)
CYP3A7	1551	ENSG00000160870	path:hsa00140	Lipid metabolism	Steroid hormone biosynthesis - Homo sapiens (human)
CYP2E1	1571	ENSG00000130649	path:hsa00140	Lipid metabolism	Steroid hormone biosynthesis - Homo sapiens (human)
CYP3A4	1576	ENSG00000160868	path:hsa00140	Lipid metabolism	Steroid hormone biosynthesis - Homo sapiens (human)
CYP3A5	1577	ENSG00000106258	path:hsa00140	Lipid metabolism	Steroid hormone biosynthesis - Homo sapiens (human)
CYP7A1	1581	ENSG00000167910	path:hsa00140	Lipid metabolism	Steroid hormone biosynthesis - Homo sapiens (human)
CYP11A1	1583	ENSG00000140459	path:hsa00140	Lipid metabolism	Steroid hormone biosynthesis - Homo sapiens (human)
CYP11B1	1584	ENSG00000160882	path:hsa00140	Lipid metabolism	Steroid hormone biosynthesis - Homo sapiens (human)
CYP11B2	1585	ENSG00000179142	path:hsa00140	Lipid metabolism	Steroid hormone biosynthesis - Homo sapiens (human)
CYP17A1	1586	ENSG00000148795	path:hsa00140	Lipid metabolism	Steroid hormone biosynthesis - Homo sapiens (human)
CYP19A1	1588	ENSG00000137869	path:hsa00140	Lipid metabolism	Steroid hormone biosynthesis - Homo sapiens (human)
CYP21A2	1589	ENSG00000231852	path:hsa00140	Lipid metabolism	Steroid hormone biosynthesis - Homo sapiens (human)
AKR1C1	1645	ENSG00000187134	path:hsa00140	Lipid metabolism	Steroid hormone biosynthesis - Homo sapiens (human)
AKR1C2	1646	ENSG00000151632	path:hsa00140	Lipid metabolism	Steroid hormone biosynthesis - Homo sapiens (human)
LRTOMT	220074	ENSG00000184154	path:hsa00140	Lipid metabolism	Steroid hormone biosynthesis - Homo sapiens (human)
HSD3B1	3283	ENSG00000203857	path:hsa00140	Lipid metabolism	Steroid hormone biosynthesis - Homo sapiens (human)
HSD3B2	3284	ENSG00000203859	path:hsa00140	Lipid metabolism	Steroid hormone biosynthesis - Homo sapiens (human)
HSD11B1	3290	ENSG00000117594	path:hsa00140	Lipid metabolism	Steroid hormone biosynthesis - Homo sapiens (human)
HSD11B2	3291	ENSG00000176387	path:hsa00140	Lipid metabolism	Steroid hormone biosynthesis - Homo sapiens (human)
HSD17B1	3292	ENSG00000108786	path:hsa00140	Lipid metabolism	Steroid hormone biosynthesis - Homo sapiens (human)
HSD17B3	3293	ENSG00000130948	path:hsa00140	Lipid metabolism	Steroid hormone biosynthesis - Homo sapiens (human)
HSD17B2	3294	ENSG00000086696	path:hsa00140	Lipid metabolism	Steroid hormone biosynthesis - Homo sapiens (human)
STS	412	ENSG00000101846	path:hsa00140	Lipid metabolism	Steroid hormone biosynthesis - Homo sapiens (human)
HSD17B12	51144	ENSG00000149084	path:hsa00140	Lipid metabolism	Steroid hormone biosynthesis - Homo sapiens (human)
HSD17B7	51478	ENSG00000132196	path:hsa00140	Lipid metabolism	Steroid hormone biosynthesis - Homo sapiens (human)
UGT2B28	54490	ENSG00000135226	path:hsa00140	Lipid metabolism	Steroid hormone biosynthesis - Homo sapiens (human)
UGT1A10	54575	ENSG00000242515	path:hsa00140	Lipid metabolism	Steroid hormone biosynthesis - Homo sapiens (human)
UGT1A8	54576	ENSG00000242366	path:hsa00140	Lipid metabolism	Steroid hormone biosynthesis - Homo sapiens (human)
UGT1A7	54577	ENSG00000244122	path:hsa00140	Lipid metabolism	Steroid hormone biosynthesis - Homo sapiens (human)
UGT1A6	54578	ENSG00000167165	path:hsa00140	Lipid metabolism	Steroid hormone biosynthesis - Homo sapiens (human)
UGT1A5	54579	ENSG00000240224	path:hsa00140	Lipid metabolism	Steroid hormone biosynthesis - Homo sapiens (human)
UGT1A9	54600	ENSG00000241119	path:hsa00140	Lipid metabolism	Steroid hormone biosynthesis - Homo sapiens (human)
UGT1A4	54657	ENSG00000244474	path:hsa00140	Lipid metabolism	Steroid hormone biosynthesis - Homo sapiens (human)
UGT1A1	54658	ENSG00000241635	path:hsa00140	Lipid metabolism	Steroid hormone biosynthesis - Homo sapiens (human)
UGT1A3	54659	ENSG00000243135	path:hsa00140	Lipid metabolism	Steroid hormone biosynthesis - Homo sapiens (human)
UGT2A2	574537	ENSG00000271271	path:hsa00140	Lipid metabolism	Steroid hormone biosynthesis - Homo sapiens (human)
SRD5A1	6715	ENSG00000145545	path:hsa00140	Lipid metabolism	Steroid hormone biosynthesis - Homo sapiens (human)
SRD5A2	6716	ENSG00000277893	path:hsa00140	Lipid metabolism	Steroid hormone biosynthesis - Homo sapiens (human)
AKR1D1	6718	ENSG00000122787	path:hsa00140	Lipid metabolism	Steroid hormone biosynthesis - Homo sapiens (human)
SULT1E1	6783	ENSG00000109193	path:hsa00140	Lipid metabolism	Steroid hormone biosynthesis - Homo sapiens (human)
SULT2B1	6820	ENSG00000088002	path:hsa00140	Lipid metabolism	Steroid hormone biosynthesis - Homo sapiens (human)
UGT2B4	7363	ENSG00000156096	path:hsa00140	Lipid metabolism	Steroid hormone biosynthesis - Homo sapiens (human)
UGT2B7	7364	ENSG00000171234	path:hsa00140	Lipid metabolism	Steroid hormone biosynthesis - Homo sapiens (human)
UGT2B10	7365	ENSG00000109181	path:hsa00140	Lipid metabolism	Steroid hormone biosynthesis - Homo sapiens (human)
UGT2B15	7366	ENSG00000196620	path:hsa00140	Lipid metabolism	Steroid hormone biosynthesis - Homo sapiens (human)
UGT2B17	7367	ENSG00000197888	path:hsa00140	Lipid metabolism	Steroid hormone biosynthesis - Homo sapiens (human)
DHRS11	79154	ENSG00000278535	path:hsa00140	Lipid metabolism	Steroid hormone biosynthesis - Homo sapiens (human)
HSD17B8	7923	ENSG00000204228	path:hsa00140	Lipid metabolism	Steroid hormone biosynthesis - Homo sapiens (human)
SRD5A3	79644	ENSG00000128039	path:hsa00140	Lipid metabolism	Steroid hormone biosynthesis - Homo sapiens (human)
UGT2A3	79799	ENSG00000135220	path:hsa00140	Lipid metabolism	Steroid hormone biosynthesis - Homo sapiens (human)
HSD17B6	8630	ENSG00000025423	path:hsa00140	Lipid metabolism	Steroid hormone biosynthesis - Homo sapiens (human)
AKR1C3	8644	ENSG00000196139	path:hsa00140	Lipid metabolism	Steroid hormone biosynthesis - Homo sapiens (human)
CYP7B1	9420	ENSG00000172817	path:hsa00140	Lipid metabolism	Steroid hormone biosynthesis - Homo sapiens (human)
NDUFC2-KCTD14	100532726	ENSG00000259112	path:hsa00190	Energy metabolism	Oxidative phosphorylation - Homo sapiens (human)
COX17	10063	ENSG00000138495	path:hsa00190	Energy metabolism	Oxidative phosphorylation - Homo sapiens (human)
TCIRG1	10312	ENSG00000110719	path:hsa00190	Energy metabolism	Oxidative phosphorylation - Homo sapiens (human)
UQCR11	10975	ENSG00000267059	path:hsa00190	Energy metabolism	Oxidative phosphorylation - Homo sapiens (human)
UQCR11	10975	ENSG00000127540	path:hsa00190	Energy metabolism	Oxidative phosphorylation - Homo sapiens (human)
COX6B2	125965	ENSG00000160471	path:hsa00190	Energy metabolism	Oxidative phosphorylation - Homo sapiens (human)
NDUFA11	126328	ENSG00000174886	path:hsa00190	Energy metabolism	Oxidative phosphorylation - Homo sapiens (human)
ATP6V1G3	127124	ENSG00000151418	path:hsa00190	Energy metabolism	Oxidative phosphorylation - Homo sapiens (human)
COX4I1	1327	ENSG00000131143	path:hsa00190	Energy metabolism	Oxidative phosphorylation - Homo sapiens (human)
COX5B	1329	ENSG00000135940	path:hsa00190	Energy metabolism	Oxidative phosphorylation - Homo sapiens (human)
COX6A1	1337	ENSG00000111775	path:hsa00190	Energy metabolism	Oxidative phosphorylation - Homo sapiens (human)
COX6A2	1339	ENSG00000156885	path:hsa00190	Energy metabolism	Oxidative phosphorylation - Homo sapiens (human)
COX6B1	1340	ENSG00000126267	path:hsa00190	Energy metabolism	Oxidative phosphorylation - Homo sapiens (human)
COX6C	1345	ENSG00000164919	path:hsa00190	Energy metabolism	Oxidative phosphorylation - Homo sapiens (human)
COX7A1	1346	ENSG00000161281	path:hsa00190	Energy metabolism	Oxidative phosphorylation - Homo sapiens (human)
COX7A2	1347	ENSG00000112695	path:hsa00190	Energy metabolism	Oxidative phosphorylation - Homo sapiens (human)
COX7B	1349	ENSG00000131174	path:hsa00190	Energy metabolism	Oxidative phosphorylation - Homo sapiens (human)
COX7C	1350	ENSG00000127184	path:hsa00190	Energy metabolism	Oxidative phosphorylation - Homo sapiens (human)
COX8A	1351	ENSG00000176340	path:hsa00190	Energy metabolism	Oxidative phosphorylation - Homo sapiens (human)
COX10	1352	ENSG00000006695	path:hsa00190	Energy metabolism	Oxidative phosphorylation - Homo sapiens (human)
COX11	1353	ENSG00000166260	path:hsa00190	Energy metabolism	Oxidative phosphorylation - Homo sapiens (human)
COX15	1355	ENSG00000014919	path:hsa00190	Energy metabolism	Oxidative phosphorylation - Homo sapiens (human)
CYC1	1537	ENSG00000179091	path:hsa00190	Energy metabolism	Oxidative phosphorylation - Homo sapiens (human)
ATP6V0E2	155066	ENSG00000171130	path:hsa00190	Energy metabolism	Oxidative phosphorylation - Homo sapiens (human)
COX7B2	170712	ENSG00000170516	path:hsa00190	Energy metabolism	Oxidative phosphorylation - Homo sapiens (human)
ATP6V0A2	23545	ENSG00000185344	path:hsa00190	Energy metabolism	Oxidative phosphorylation - Homo sapiens (human)
ATP6V0D2	245972	ENSG00000147614	path:hsa00190	Energy metabolism	Oxidative phosphorylation - Homo sapiens (human)
ATP6V1C2	245973	ENSG00000143882	path:hsa00190	Energy metabolism	Oxidative phosphorylation - Homo sapiens (human)
PPA2	27068	ENSG00000138777	path:hsa00190	Energy metabolism	Oxidative phosphorylation - Homo sapiens (human)
UQCRQ	27089	ENSG00000164405	path:hsa00190	Energy metabolism	Oxidative phosphorylation - Homo sapiens (human)
UQCR10	29796	ENSG00000184076	path:hsa00190	Energy metabolism	Oxidative phosphorylation - Homo sapiens (human)
COX8C	341947	ENSG00000187581	path:hsa00190	Energy metabolism	Oxidative phosphorylation - Homo sapiens (human)
NDUFS7	374291	ENSG00000115286	path:hsa00190	Energy metabolism	Oxidative phosphorylation - Homo sapiens (human)
UQCRHL	440567	ENSG00000233954	path:hsa00190	Energy metabolism	Oxidative phosphorylation - Homo sapiens (human)
NDUFA1	4694	ENSG00000125356	path:hsa00190	Energy metabolism	Oxidative phosphorylation - Homo sapiens (human)
NDUFA2	4695	ENSG00000131495	path:hsa00190	Energy metabolism	Oxidative phosphorylation - Homo sapiens (human)
NDUFA3	4696	ENSG00000170906	path:hsa00190	Energy metabolism	Oxidative phosphorylation - Homo sapiens (human)
NDUFA4	4697	ENSG00000189043	path:hsa00190	Energy metabolism	Oxidative phosphorylation - Homo sapiens (human)
NDUFA5	4698	ENSG00000128609	path:hsa00190	Energy metabolism	Oxidative phosphorylation - Homo sapiens (human)
NDUFA6	4700	ENSG00000184983	path:hsa00190	Energy metabolism	Oxidative phosphorylation - Homo sapiens (human)
NDUFA7	4701	ENSG00000167774	path:hsa00190	Energy metabolism	Oxidative phosphorylation - Homo sapiens (human)
NDUFA7	4701	ENSG00000267855	path:hsa00190	Energy metabolism	Oxidative phosphorylation - Homo sapiens (human)
NDUFA8	4702	ENSG00000119421	path:hsa00190	Energy metabolism	Oxidative phosphorylation - Homo sapiens (human)
NDUFA9	4704	ENSG00000139180	path:hsa00190	Energy metabolism	Oxidative phosphorylation - Homo sapiens (human)
NDUFA10	4705	ENSG00000130414	path:hsa00190	Energy metabolism	Oxidative phosphorylation - Homo sapiens (human)
NDUFAB1	4706	ENSG00000004779	path:hsa00190	Energy metabolism	Oxidative phosphorylation - Homo sapiens (human)
NDUFB1	4707	ENSG00000183648	path:hsa00190	Energy metabolism	Oxidative phosphorylation - Homo sapiens (human)
NDUFB2	4708	ENSG00000090266	path:hsa00190	Energy metabolism	Oxidative phosphorylation - Homo sapiens (human)
NDUFB3	4709	ENSG00000119013	path:hsa00190	Energy metabolism	Oxidative phosphorylation - Homo sapiens (human)
NDUFB4	4710	ENSG00000065518	path:hsa00190	Energy metabolism	Oxidative phosphorylation - Homo sapiens (human)
NDUFB5	4711	ENSG00000136521	path:hsa00190	Energy metabolism	Oxidative phosphorylation - Homo sapiens (human)
NDUFB6	4712	ENSG00000165264	path:hsa00190	Energy metabolism	Oxidative phosphorylation - Homo sapiens (human)
NDUFB7	4713	ENSG00000099795	path:hsa00190	Energy metabolism	Oxidative phosphorylation - Homo sapiens (human)
NDUFB8	4714	ENSG00000166136	path:hsa00190	Energy metabolism	Oxidative phosphorylation - Homo sapiens (human)
NDUFB9	4715	ENSG00000147684	path:hsa00190	Energy metabolism	Oxidative phosphorylation - Homo sapiens (human)
NDUFB10	4716	ENSG00000140990	path:hsa00190	Energy metabolism	Oxidative phosphorylation - Homo sapiens (human)
NDUFC1	4717	ENSG00000109390	path:hsa00190	Energy metabolism	Oxidative phosphorylation - Homo sapiens (human)
NDUFC2	4718	ENSG00000151366	path:hsa00190	Energy metabolism	Oxidative phosphorylation - Homo sapiens (human)
NDUFS1	4719	ENSG00000023228	path:hsa00190	Energy metabolism	Oxidative phosphorylation - Homo sapiens (human)
NDUFS2	4720	ENSG00000158864	path:hsa00190	Energy metabolism	Oxidative phosphorylation - Homo sapiens (human)
NDUFS3	4722	ENSG00000213619	path:hsa00190	Energy metabolism	Oxidative phosphorylation - Homo sapiens (human)
NDUFV1	4723	ENSG00000167792	path:hsa00190	Energy metabolism	Oxidative phosphorylation - Homo sapiens (human)
NDUFS4	4724	ENSG00000164258	path:hsa00190	Energy metabolism	Oxidative phosphorylation - Homo sapiens (human)
NDUFS5	4725	ENSG00000168653	path:hsa00190	Energy metabolism	Oxidative phosphorylation - Homo sapiens (human)
NDUFS6	4726	ENSG00000145494	path:hsa00190	Energy metabolism	Oxidative phosphorylation - Homo sapiens (human)
NDUFS8	4728	ENSG00000110717	path:hsa00190	Energy metabolism	Oxidative phosphorylation - Homo sapiens (human)
NDUFV2	4729	ENSG00000178127	path:hsa00190	Energy metabolism	Oxidative phosphorylation - Homo sapiens (human)
NDUFV3	4731	ENSG00000160194	path:hsa00190	Energy metabolism	Oxidative phosphorylation - Homo sapiens (human)
ATP12A	479	ENSG00000075673	path:hsa00190	Energy metabolism	Oxidative phosphorylation - Homo sapiens (human)
ATP4A	495	ENSG00000105675	path:hsa00190	Energy metabolism	Oxidative phosphorylation - Homo sapiens (human)
ATP4B	496	ENSG00000186009	path:hsa00190	Energy metabolism	Oxidative phosphorylation - Homo sapiens (human)
ATP6V0A4	50617	ENSG00000105929	path:hsa00190	Energy metabolism	Oxidative phosphorylation - Homo sapiens (human)
NDUFA13	51079	ENSG00000186010	path:hsa00190	Energy metabolism	Oxidative phosphorylation - Homo sapiens (human)
ATP6V1D	51382	ENSG00000100554	path:hsa00190	Energy metabolism	Oxidative phosphorylation - Homo sapiens (human)
ATP6V1H	51606	ENSG00000047249	path:hsa00190	Energy metabolism	Oxidative phosphorylation - Homo sapiens (human)
ATP6V1A	523	ENSG00000114573	path:hsa00190	Energy metabolism	Oxidative phosphorylation - Homo sapiens (human)
ATP6V1B1	525	ENSG00000116039	path:hsa00190	Energy metabolism	Oxidative phosphorylation - Homo sapiens (human)
ATP6V1B2	526	ENSG00000147416	path:hsa00190	Energy metabolism	Oxidative phosphorylation - Homo sapiens (human)
ATP6V0C	527	ENSG00000185883	path:hsa00190	Energy metabolism	Oxidative phosphorylation - Homo sapiens (human)
ATP6V1C1	528	ENSG00000155097	path:hsa00190	Energy metabolism	Oxidative phosphorylation - Homo sapiens (human)
ATP6V1E1	529	ENSG00000131100	path:hsa00190	Energy metabolism	Oxidative phosphorylation - Homo sapiens (human)
ATP6V0B	533	ENSG00000117410	path:hsa00190	Energy metabolism	Oxidative phosphorylation - Homo sapiens (human)
ATP6V1G2	534	ENSG00000213760	path:hsa00190	Energy metabolism	Oxidative phosphorylation - Homo sapiens (human)
ATP6V0A1	535	ENSG00000033627	path:hsa00190	Energy metabolism	Oxidative phosphorylation - Homo sapiens (human)
ATP6AP1	537	ENSG00000071553	path:hsa00190	Energy metabolism	Oxidative phosphorylation - Homo sapiens (human)
NDUFB11	54539	ENSG00000147123	path:hsa00190	Energy metabolism	Oxidative phosphorylation - Homo sapiens (human)
PPA1	5464	ENSG00000180817	path:hsa00190	Energy metabolism	Oxidative phosphorylation - Homo sapiens (human)
NDUFA12	55967	ENSG00000184752	path:hsa00190	Energy metabolism	Oxidative phosphorylation - Homo sapiens (human)
NDUFA4L2	56901	ENSG00000185633	path:hsa00190	Energy metabolism	Oxidative phosphorylation - Homo sapiens (human)
SDHA	6389	ENSG00000073578	path:hsa00190	Energy metabolism	Oxidative phosphorylation - Homo sapiens (human)
SDHB	6390	ENSG00000117118	path:hsa00190	Energy metabolism	Oxidative phosphorylation - Homo sapiens (human)
SDHC	6391	ENSG00000143252	path:hsa00190	Energy metabolism	Oxidative phosphorylation - Homo sapiens (human)
SDHD	6392	ENSG00000204370	path:hsa00190	Energy metabolism	Oxidative phosphorylation - Homo sapiens (human)
LHPP	64077	ENSG00000107902	path:hsa00190	Energy metabolism	Oxidative phosphorylation - Homo sapiens (human)
UQCRB	7381	ENSG00000156467	path:hsa00190	Energy metabolism	Oxidative phosphorylation - Homo sapiens (human)
UQCRC1	7384	ENSG00000010256	path:hsa00190	Energy metabolism	Oxidative phosphorylation - Homo sapiens (human)
UQCRC2	7385	ENSG00000140740	path:hsa00190	Energy metabolism	Oxidative phosphorylation - Homo sapiens (human)
UQCRFS1	7386	ENSG00000169021	path:hsa00190	Energy metabolism	Oxidative phosphorylation - Homo sapiens (human)
UQCRH	7388	ENSG00000173660	path:hsa00190	Energy metabolism	Oxidative phosphorylation - Homo sapiens (human)
COX4I2	84701	ENSG00000131055	path:hsa00190	Energy metabolism	Oxidative phosphorylation - Homo sapiens (human)
ATP6V0E1	8992	ENSG00000113732	path:hsa00190	Energy metabolism	Oxidative phosphorylation - Homo sapiens (human)
ATP6V1E2	90423	ENSG00000250565	path:hsa00190	Energy metabolism	Oxidative phosphorylation - Homo sapiens (human)
ATP6V0D1	9114	ENSG00000159720	path:hsa00190	Energy metabolism	Oxidative phosphorylation - Homo sapiens (human)
COX7A2L	9167	ENSG00000115944	path:hsa00190	Energy metabolism	Oxidative phosphorylation - Homo sapiens (human)
ATP6V1F	9296	ENSG00000128524	path:hsa00190	Energy metabolism	Oxidative phosphorylation - Homo sapiens (human)
COX5A	9377	ENSG00000178741	path:hsa00190	Energy metabolism	Oxidative phosphorylation - Homo sapiens (human)
ATP6V1G1	9550	ENSG00000136888	path:hsa00190	Energy metabolism	Oxidative phosphorylation - Homo sapiens (human)
ABHD14A-ACY1	100526760	ENSG00000114786	path:hsa00220	Amino acid metabolism	Arginine biosynthesis - Homo sapiens (human)
CPS1	1373	ENSG00000021826	path:hsa00220	Amino acid metabolism	Arginine biosynthesis - Homo sapiens (human)
NAGS	162417	ENSG00000161653	path:hsa00220	Amino acid metabolism	Arginine biosynthesis - Homo sapiens (human)
GLS2	27165	ENSG00000135423	path:hsa00220	Amino acid metabolism	Arginine biosynthesis - Homo sapiens (human)
GLS	2744	ENSG00000115419	path:hsa00220	Amino acid metabolism	Arginine biosynthesis - Homo sapiens (human)
GLUD1	2746	ENSG00000148672	path:hsa00220	Amino acid metabolism	Arginine biosynthesis - Homo sapiens (human)
GLUD2	2747	ENSG00000182890	path:hsa00220	Amino acid metabolism	Arginine biosynthesis - Homo sapiens (human)
GLUL	2752	ENSG00000135821	path:hsa00220	Amino acid metabolism	Arginine biosynthesis - Homo sapiens (human)
GOT1	2805	ENSG00000120053	path:hsa00220	Amino acid metabolism	Arginine biosynthesis - Homo sapiens (human)
GOT2	2806	ENSG00000125166	path:hsa00220	Amino acid metabolism	Arginine biosynthesis - Homo sapiens (human)
GPT	2875	ENSG00000167701	path:hsa00220	Amino acid metabolism	Arginine biosynthesis - Homo sapiens (human)
ARG1	383	ENSG00000118520	path:hsa00220	Amino acid metabolism	Arginine biosynthesis - Homo sapiens (human)
ARG2	384	ENSG00000081181	path:hsa00220	Amino acid metabolism	Arginine biosynthesis - Homo sapiens (human)
ASL	435	ENSG00000126522	path:hsa00220	Amino acid metabolism	Arginine biosynthesis - Homo sapiens (human)
ASS1	445	ENSG00000130707	path:hsa00220	Amino acid metabolism	Arginine biosynthesis - Homo sapiens (human)
NOS1	4842	ENSG00000089250	path:hsa00220	Amino acid metabolism	Arginine biosynthesis - Homo sapiens (human)
NOS2	4843	ENSG00000007171	path:hsa00220	Amino acid metabolism	Arginine biosynthesis - Homo sapiens (human)
NOS3	4846	ENSG00000164867	path:hsa00220	Amino acid metabolism	Arginine biosynthesis - Homo sapiens (human)
OTC	5009	ENSG00000036473	path:hsa00220	Amino acid metabolism	Arginine biosynthesis - Homo sapiens (human)
GPT2	84706	ENSG00000166123	path:hsa00220	Amino acid metabolism	Arginine biosynthesis - Homo sapiens (human)
ACY1	95	ENSG00000243989	path:hsa00220	Amino acid metabolism	Arginine biosynthesis - Homo sapiens (human)
ADA	100	ENSG00000196839	path:hsa00230	Nucleotide metabolism	Purine metabolism - Homo sapiens (human)
NT5C1B-RDH14	100526794	ENSG00000250741	path:hsa00230	Nucleotide metabolism	Purine metabolism - Homo sapiens (human)
NME6	10201	ENSG00000172113	path:hsa00230	Nucleotide metabolism	Purine metabolism - Homo sapiens (human)
PAICS	10606	ENSG00000128050	path:hsa00230	Nucleotide metabolism	Purine metabolism - Homo sapiens (human)
ADCY1	107	ENSG00000164742	path:hsa00230	Nucleotide metabolism	Purine metabolism - Homo sapiens (human)
ADCY2	108	ENSG00000078295	path:hsa00230	Nucleotide metabolism	Purine metabolism - Homo sapiens (human)
PDE10A	10846	ENSG00000112541	path:hsa00230	Nucleotide metabolism	Purine metabolism - Homo sapiens (human)
ADCY3	109	ENSG00000138031	path:hsa00230	Nucleotide metabolism	Purine metabolism - Homo sapiens (human)
ADCY5	111	ENSG00000173175	path:hsa00230	Nucleotide metabolism	Purine metabolism - Homo sapiens (human)
NUDT5	11164	ENSG00000165609	path:hsa00230	Nucleotide metabolism	Purine metabolism - Homo sapiens (human)
ADCY6	112	ENSG00000174233	path:hsa00230	Nucleotide metabolism	Purine metabolism - Homo sapiens (human)
ADCY7	113	ENSG00000121281	path:hsa00230	Nucleotide metabolism	Purine metabolism - Homo sapiens (human)
ADCY8	114	ENSG00000155897	path:hsa00230	Nucleotide metabolism	Purine metabolism - Homo sapiens (human)
ADCY9	115	ENSG00000162104	path:hsa00230	Nucleotide metabolism	Purine metabolism - Homo sapiens (human)
NT5C3B	115024	ENSG00000141698	path:hsa00230	Nucleotide metabolism	Purine metabolism - Homo sapiens (human)
AK7	122481	ENSG00000140057	path:hsa00230	Nucleotide metabolism	Purine metabolism - Homo sapiens (human)
ADSSL1	122622	ENSG00000185100	path:hsa00230	Nucleotide metabolism	Purine metabolism - Homo sapiens (human)
CANT1	124583	ENSG00000171302	path:hsa00230	Nucleotide metabolism	Purine metabolism - Homo sapiens (human)
NUDT16	131870	ENSG00000198585	path:hsa00230	Nucleotide metabolism	Purine metabolism - Homo sapiens (human)
ADK	132	ENSG00000156110	path:hsa00230	Nucleotide metabolism	Purine metabolism - Homo sapiens (human)
ADSL	158	ENSG00000239900	path:hsa00230	Nucleotide metabolism	Purine metabolism - Homo sapiens (human)
AK8	158067	ENSG00000165695	path:hsa00230	Nucleotide metabolism	Purine metabolism - Homo sapiens (human)
ADSS	159	ENSG00000035687	path:hsa00230	Nucleotide metabolism	Purine metabolism - Homo sapiens (human)
DCK	1633	ENSG00000156136	path:hsa00230	Nucleotide metabolism	Purine metabolism - Homo sapiens (human)
DGUOK	1716	ENSG00000114956	path:hsa00230	Nucleotide metabolism	Purine metabolism - Homo sapiens (human)
ADCY4	196883	ENSG00000129467	path:hsa00230	Nucleotide metabolism	Purine metabolism - Homo sapiens (human)
AK1	203	ENSG00000106992	path:hsa00230	Nucleotide metabolism	Purine metabolism - Homo sapiens (human)
AK2	204	ENSG00000004455	path:hsa00230	Nucleotide metabolism	Purine metabolism - Homo sapiens (human)
AK4	205	ENSG00000162433	path:hsa00230	Nucleotide metabolism	Purine metabolism - Homo sapiens (human)
AK9	221264	ENSG00000155085	path:hsa00230	Nucleotide metabolism	Purine metabolism - Homo sapiens (human)
PRPS1L1	221823	ENSG00000229937	path:hsa00230	Nucleotide metabolism	Purine metabolism - Homo sapiens (human)
FHIT	2272	ENSG00000189283	path:hsa00230	Nucleotide metabolism	Purine metabolism - Homo sapiens (human)
ENPP4	22875	ENSG00000001561	path:hsa00230	Nucleotide metabolism	Purine metabolism - Homo sapiens (human)
NT5C2	22978	ENSG00000076685	path:hsa00230	Nucleotide metabolism	Purine metabolism - Homo sapiens (human)
GART	2618	ENSG00000159131	path:hsa00230	Nucleotide metabolism	Purine metabolism - Homo sapiens (human)
AK5	26289	ENSG00000154027	path:hsa00230	Nucleotide metabolism	Purine metabolism - Homo sapiens (human)
AMPD1	270	ENSG00000116748	path:hsa00230	Nucleotide metabolism	Purine metabolism - Homo sapiens (human)
AMPD2	271	ENSG00000116337	path:hsa00230	Nucleotide metabolism	Purine metabolism - Homo sapiens (human)
PDE7B	27115	ENSG00000171408	path:hsa00230	Nucleotide metabolism	Purine metabolism - Homo sapiens (human)
AMPD3	272	ENSG00000133805	path:hsa00230	Nucleotide metabolism	Purine metabolism - Homo sapiens (human)
GMPR	2766	ENSG00000137198	path:hsa00230	Nucleotide metabolism	Purine metabolism - Homo sapiens (human)
GUCY1A2	2977	ENSG00000152402	path:hsa00230	Nucleotide metabolism	Purine metabolism - Homo sapiens (human)
GUCY2C	2984	ENSG00000070019	path:hsa00230	Nucleotide metabolism	Purine metabolism - Homo sapiens (human)
GUCY2F	2986	ENSG00000101890	path:hsa00230	Nucleotide metabolism	Purine metabolism - Homo sapiens (human)
GUK1	2987	ENSG00000143774	path:hsa00230	Nucleotide metabolism	Purine metabolism - Homo sapiens (human)
NME7	29922	ENSG00000143156	path:hsa00230	Nucleotide metabolism	Purine metabolism - Homo sapiens (human)
GUCY2D	3000	ENSG00000132518	path:hsa00230	Nucleotide metabolism	Purine metabolism - Homo sapiens (human)
NT5C	30833	ENSG00000125458	path:hsa00230	Nucleotide metabolism	Purine metabolism - Homo sapiens (human)
NUDT2	318	ENSG00000164978	path:hsa00230	Nucleotide metabolism	Purine metabolism - Homo sapiens (human)
HPRT1	3251	ENSG00000165704	path:hsa00230	Nucleotide metabolism	Purine metabolism - Homo sapiens (human)
APRT	353	ENSG00000198931	path:hsa00230	Nucleotide metabolism	Purine metabolism - Homo sapiens (human)
IMPDH1	3614	ENSG00000106348	path:hsa00230	Nucleotide metabolism	Purine metabolism - Homo sapiens (human)
IMPDH2	3615	ENSG00000178035	path:hsa00230	Nucleotide metabolism	Purine metabolism - Homo sapiens (human)
ITPA	3704	ENSG00000125877	path:hsa00230	Nucleotide metabolism	Purine metabolism - Homo sapiens (human)
HDDC3	374659	ENSG00000184508	path:hsa00230	Nucleotide metabolism	Purine metabolism - Homo sapiens (human)
ENTPD8	377841	ENSG00000188833	path:hsa00230	Nucleotide metabolism	Purine metabolism - Homo sapiens (human)
ATIC	471	ENSG00000138363	path:hsa00230	Nucleotide metabolism	Purine metabolism - Homo sapiens (human)
NME1	4830	ENSG00000239672	path:hsa00230	Nucleotide metabolism	Purine metabolism - Homo sapiens (human)
NME2	4831	ENSG00000011052	path:hsa00230	Nucleotide metabolism	Purine metabolism - Homo sapiens (human)
NME3	4832	ENSG00000103024	path:hsa00230	Nucleotide metabolism	Purine metabolism - Homo sapiens (human)
NME4	4833	ENSG00000103202	path:hsa00230	Nucleotide metabolism	Purine metabolism - Homo sapiens (human)
PNP	4860	ENSG00000198805	path:hsa00230	Nucleotide metabolism	Purine metabolism - Homo sapiens (human)
NPR1	4881	ENSG00000169418	path:hsa00230	Nucleotide metabolism	Purine metabolism - Homo sapiens (human)
NPR2	4882	ENSG00000159899	path:hsa00230	Nucleotide metabolism	Purine metabolism - Homo sapiens (human)
NT5E	4907	ENSG00000135318	path:hsa00230	Nucleotide metabolism	Purine metabolism - Homo sapiens (human)
RRM2B	50484	ENSG00000048392	path:hsa00230	Nucleotide metabolism	Purine metabolism - Homo sapiens (human)
AK3	50808	ENSG00000147853	path:hsa00230	Nucleotide metabolism	Purine metabolism - Homo sapiens (human)
PDE11A	50940	ENSG00000128655	path:hsa00230	Nucleotide metabolism	Purine metabolism - Homo sapiens (human)
NT5C3A	51251	ENSG00000122643	path:hsa00230	Nucleotide metabolism	Purine metabolism - Homo sapiens (human)
GMPR2	51292	ENSG00000100938	path:hsa00230	Nucleotide metabolism	Purine metabolism - Homo sapiens (human)
PDE1A	5136	ENSG00000115252	path:hsa00230	Nucleotide metabolism	Purine metabolism - Homo sapiens (human)
PDE1C	5137	ENSG00000154678	path:hsa00230	Nucleotide metabolism	Purine metabolism - Homo sapiens (human)
PDE2A	5138	ENSG00000186642	path:hsa00230	Nucleotide metabolism	Purine metabolism - Homo sapiens (human)
PDE3A	5139	ENSG00000172572	path:hsa00230	Nucleotide metabolism	Purine metabolism - Homo sapiens (human)
PDE3B	5140	ENSG00000152270	path:hsa00230	Nucleotide metabolism	Purine metabolism - Homo sapiens (human)
PDE4A	5141	ENSG00000065989	path:hsa00230	Nucleotide metabolism	Purine metabolism - Homo sapiens (human)
PDE4B	5142	ENSG00000184588	path:hsa00230	Nucleotide metabolism	Purine metabolism - Homo sapiens (human)
PDE4C	5143	ENSG00000105650	path:hsa00230	Nucleotide metabolism	Purine metabolism - Homo sapiens (human)
PDE4D	5144	ENSG00000113448	path:hsa00230	Nucleotide metabolism	Purine metabolism - Homo sapiens (human)
PDE6A	5145	ENSG00000132915	path:hsa00230	Nucleotide metabolism	Purine metabolism - Homo sapiens (human)
PDE6C	5146	ENSG00000095464	path:hsa00230	Nucleotide metabolism	Purine metabolism - Homo sapiens (human)
PDE6D	5147	ENSG00000156973	path:hsa00230	Nucleotide metabolism	Purine metabolism - Homo sapiens (human)
PDE6G	5148	ENSG00000185527	path:hsa00230	Nucleotide metabolism	Purine metabolism - Homo sapiens (human)
PDE6H	5149	ENSG00000139053	path:hsa00230	Nucleotide metabolism	Purine metabolism - Homo sapiens (human)
PDE7A	5150	ENSG00000205268	path:hsa00230	Nucleotide metabolism	Purine metabolism - Homo sapiens (human)
PDE8A	5151	ENSG00000073417	path:hsa00230	Nucleotide metabolism	Purine metabolism - Homo sapiens (human)
PDE9A	5152	ENSG00000160191	path:hsa00230	Nucleotide metabolism	Purine metabolism - Homo sapiens (human)
PDE1B	5153	ENSG00000123360	path:hsa00230	Nucleotide metabolism	Purine metabolism - Homo sapiens (human)
PDE6B	5158	ENSG00000133256	path:hsa00230	Nucleotide metabolism	Purine metabolism - Homo sapiens (human)
ENPP1	5167	ENSG00000197594	path:hsa00230	Nucleotide metabolism	Purine metabolism - Homo sapiens (human)
ENPP3	5169	ENSG00000154269	path:hsa00230	Nucleotide metabolism	Purine metabolism - Homo sapiens (human)
PFAS	5198	ENSG00000178921	path:hsa00230	Nucleotide metabolism	Purine metabolism - Homo sapiens (human)
PGM1	5236	ENSG00000079739	path:hsa00230	Nucleotide metabolism	Purine metabolism - Homo sapiens (human)
PKLR	5313	ENSG00000143627	path:hsa00230	Nucleotide metabolism	Purine metabolism - Homo sapiens (human)
PKM	5315	ENSG00000067225	path:hsa00230	Nucleotide metabolism	Purine metabolism - Homo sapiens (human)
NUDT9	53343	ENSG00000170502	path:hsa00230	Nucleotide metabolism	Purine metabolism - Homo sapiens (human)
PPAT	5471	ENSG00000128059	path:hsa00230	Nucleotide metabolism	Purine metabolism - Homo sapiens (human)
PGM2	55276	ENSG00000169299	path:hsa00230	Nucleotide metabolism	Purine metabolism - Homo sapiens (human)
ADCY10	55811	ENSG00000143199	path:hsa00230	Nucleotide metabolism	Purine metabolism - Homo sapiens (human)
ALLC	55821	ENSG00000151360	path:hsa00230	Nucleotide metabolism	Purine metabolism - Homo sapiens (human)
PRPS1	5631	ENSG00000147224	path:hsa00230	Nucleotide metabolism	Purine metabolism - Homo sapiens (human)
PRPS2	5634	ENSG00000101911	path:hsa00230	Nucleotide metabolism	Purine metabolism - Homo sapiens (human)
NT5M	56953	ENSG00000205309	path:hsa00230	Nucleotide metabolism	Purine metabolism - Homo sapiens (human)
ADPRM	56985	ENSG00000170222	path:hsa00230	Nucleotide metabolism	Purine metabolism - Homo sapiens (human)
RRM1	6240	ENSG00000167325	path:hsa00230	Nucleotide metabolism	Purine metabolism - Homo sapiens (human)
RRM2	6241	ENSG00000171848	path:hsa00230	Nucleotide metabolism	Purine metabolism - Homo sapiens (human)
URAD	646625	ENSG00000183463	path:hsa00230	Nucleotide metabolism	Purine metabolism - Homo sapiens (human)
NME1-NME2	654364	ENSG00000243678	path:hsa00230	Nucleotide metabolism	Purine metabolism - Homo sapiens (human)
NME1-NME2	654364	ENSG00000280803	path:hsa00230	Nucleotide metabolism	Purine metabolism - Homo sapiens (human)
XDH	7498	ENSG00000158125	path:hsa00230	Nucleotide metabolism	Purine metabolism - Homo sapiens (human)
NTPCR	84284	ENSG00000135778	path:hsa00230	Nucleotide metabolism	Purine metabolism - Homo sapiens (human)
NT5C1A	84618	ENSG00000116981	path:hsa00230	Nucleotide metabolism	Purine metabolism - Homo sapiens (human)
PDE8B	8622	ENSG00000113231	path:hsa00230	Nucleotide metabolism	Purine metabolism - Homo sapiens (human)
PDE5A	8654	ENSG00000138735	path:hsa00230	Nucleotide metabolism	Purine metabolism - Homo sapiens (human)
GMPS	8833	ENSG00000163655	path:hsa00230	Nucleotide metabolism	Purine metabolism - Homo sapiens (human)
PAPSS2	9060	ENSG00000198682	path:hsa00230	Nucleotide metabolism	Purine metabolism - Homo sapiens (human)
PAPSS1	9061	ENSG00000138801	path:hsa00230	Nucleotide metabolism	Purine metabolism - Homo sapiens (human)
NT5C1B	93034	ENSG00000185013	path:hsa00230	Nucleotide metabolism	Purine metabolism - Homo sapiens (human)
ENTPD1	953	ENSG00000138185	path:hsa00230	Nucleotide metabolism	Purine metabolism - Homo sapiens (human)
ENTPD2	954	ENSG00000054179	path:hsa00230	Nucleotide metabolism	Purine metabolism - Homo sapiens (human)
ENTPD6	955	ENSG00000197586	path:hsa00230	Nucleotide metabolism	Purine metabolism - Homo sapiens (human)
ENTPD3	956	ENSG00000168032	path:hsa00230	Nucleotide metabolism	Purine metabolism - Homo sapiens (human)
ENTPD5	957	ENSG00000187097	path:hsa00230	Nucleotide metabolism	Purine metabolism - Homo sapiens (human)
ENTPD4	9583	ENSG00000197217	path:hsa00230	Nucleotide metabolism	Purine metabolism - Homo sapiens (human)
GDA	9615	ENSG00000119125	path:hsa00230	Nucleotide metabolism	Purine metabolism - Homo sapiens (human)
NAT2	10	ENSG00000156006	path:hsa00232	Biosynthesis of other secondary metabolites	Caffeine metabolism - Homo sapiens (human)
CYP1A2	1544	ENSG00000140505	path:hsa00232	Biosynthesis of other secondary metabolites	Caffeine metabolism - Homo sapiens (human)
CYP2A6	1548	ENSG00000255974	path:hsa00232	Biosynthesis of other secondary metabolites	Caffeine metabolism - Homo sapiens (human)
XDH	7498	ENSG00000158125	path:hsa00232	Biosynthesis of other secondary metabolites	Caffeine metabolism - Homo sapiens (human)
NAT1	9	ENSG00000171428	path:hsa00232	Biosynthesis of other secondary metabolites	Caffeine metabolism - Homo sapiens (human)
NT5C1B-RDH14	100526794	ENSG00000250741	path:hsa00240	Nucleotide metabolism	Pyrimidine metabolism - Homo sapiens (human)
NME6	10201	ENSG00000172113	path:hsa00240	Nucleotide metabolism	Pyrimidine metabolism - Homo sapiens (human)
NT5C3B	115024	ENSG00000141698	path:hsa00240	Nucleotide metabolism	Pyrimidine metabolism - Homo sapiens (human)
CANT1	124583	ENSG00000171302	path:hsa00240	Nucleotide metabolism	Pyrimidine metabolism - Homo sapiens (human)
CMPK2	129607	ENSG00000134326	path:hsa00240	Nucleotide metabolism	Pyrimidine metabolism - Homo sapiens (human)
UPRT	139596	ENSG00000094841	path:hsa00240	Nucleotide metabolism	Pyrimidine metabolism - Homo sapiens (human)
CTPS1	1503	ENSG00000171793	path:hsa00240	Nucleotide metabolism	Pyrimidine metabolism - Homo sapiens (human)
UPP2	151531	ENSG00000007001	path:hsa00240	Nucleotide metabolism	Pyrimidine metabolism - Homo sapiens (human)
DCK	1633	ENSG00000156136	path:hsa00240	Nucleotide metabolism	Pyrimidine metabolism - Homo sapiens (human)
DCTD	1635	ENSG00000129187	path:hsa00240	Nucleotide metabolism	Pyrimidine metabolism - Homo sapiens (human)
DHODH	1723	ENSG00000102967	path:hsa00240	Nucleotide metabolism	Pyrimidine metabolism - Homo sapiens (human)
DPYD	1806	ENSG00000188641	path:hsa00240	Nucleotide metabolism	Pyrimidine metabolism - Homo sapiens (human)
DPYS	1807	ENSG00000147647	path:hsa00240	Nucleotide metabolism	Pyrimidine metabolism - Homo sapiens (human)
DTYMK	1841	ENSG00000168393	path:hsa00240	Nucleotide metabolism	Pyrimidine metabolism - Homo sapiens (human)
DUT	1854	ENSG00000128951	path:hsa00240	Nucleotide metabolism	Pyrimidine metabolism - Homo sapiens (human)
TYMP	1890	ENSG00000025708	path:hsa00240	Nucleotide metabolism	Pyrimidine metabolism - Homo sapiens (human)
AK9	221264	ENSG00000155085	path:hsa00240	Nucleotide metabolism	Pyrimidine metabolism - Homo sapiens (human)
NT5C2	22978	ENSG00000076685	path:hsa00240	Nucleotide metabolism	Pyrimidine metabolism - Homo sapiens (human)
NME7	29922	ENSG00000143156	path:hsa00240	Nucleotide metabolism	Pyrimidine metabolism - Homo sapiens (human)
NT5C	30833	ENSG00000125458	path:hsa00240	Nucleotide metabolism	Pyrimidine metabolism - Homo sapiens (human)
NUDT2	318	ENSG00000164978	path:hsa00240	Nucleotide metabolism	Pyrimidine metabolism - Homo sapiens (human)
ENTPD8	377841	ENSG00000188833	path:hsa00240	Nucleotide metabolism	Pyrimidine metabolism - Homo sapiens (human)
NME1	4830	ENSG00000239672	path:hsa00240	Nucleotide metabolism	Pyrimidine metabolism - Homo sapiens (human)
NME2	4831	ENSG00000011052	path:hsa00240	Nucleotide metabolism	Pyrimidine metabolism - Homo sapiens (human)
NME3	4832	ENSG00000103024	path:hsa00240	Nucleotide metabolism	Pyrimidine metabolism - Homo sapiens (human)
NME4	4833	ENSG00000103202	path:hsa00240	Nucleotide metabolism	Pyrimidine metabolism - Homo sapiens (human)
PNP	4860	ENSG00000198805	path:hsa00240	Nucleotide metabolism	Pyrimidine metabolism - Homo sapiens (human)
NT5E	4907	ENSG00000135318	path:hsa00240	Nucleotide metabolism	Pyrimidine metabolism - Homo sapiens (human)
RRM2B	50484	ENSG00000048392	path:hsa00240	Nucleotide metabolism	Pyrimidine metabolism - Homo sapiens (human)
NT5C3A	51251	ENSG00000122643	path:hsa00240	Nucleotide metabolism	Pyrimidine metabolism - Homo sapiens (human)
ENPP1	5167	ENSG00000197594	path:hsa00240	Nucleotide metabolism	Pyrimidine metabolism - Homo sapiens (human)
ENPP3	5169	ENSG00000154269	path:hsa00240	Nucleotide metabolism	Pyrimidine metabolism - Homo sapiens (human)
CMPK1	51727	ENSG00000162368	path:hsa00240	Nucleotide metabolism	Pyrimidine metabolism - Homo sapiens (human)
UPB1	51733	ENSG00000100024	path:hsa00240	Nucleotide metabolism	Pyrimidine metabolism - Homo sapiens (human)
UCKL1	54963	ENSG00000198276	path:hsa00240	Nucleotide metabolism	Pyrimidine metabolism - Homo sapiens (human)
CTPS2	56474	ENSG00000047230	path:hsa00240	Nucleotide metabolism	Pyrimidine metabolism - Homo sapiens (human)
NT5M	56953	ENSG00000205309	path:hsa00240	Nucleotide metabolism	Pyrimidine metabolism - Homo sapiens (human)
RRM1	6240	ENSG00000167325	path:hsa00240	Nucleotide metabolism	Pyrimidine metabolism - Homo sapiens (human)
RRM2	6241	ENSG00000171848	path:hsa00240	Nucleotide metabolism	Pyrimidine metabolism - Homo sapiens (human)
NME1-NME2	654364	ENSG00000243678	path:hsa00240	Nucleotide metabolism	Pyrimidine metabolism - Homo sapiens (human)
NME1-NME2	654364	ENSG00000280803	path:hsa00240	Nucleotide metabolism	Pyrimidine metabolism - Homo sapiens (human)
TK1	7083	ENSG00000167900	path:hsa00240	Nucleotide metabolism	Pyrimidine metabolism - Homo sapiens (human)
TK2	7084	ENSG00000166548	path:hsa00240	Nucleotide metabolism	Pyrimidine metabolism - Homo sapiens (human)
TYMS	7298	ENSG00000176890	path:hsa00240	Nucleotide metabolism	Pyrimidine metabolism - Homo sapiens (human)
UCK2	7371	ENSG00000143179	path:hsa00240	Nucleotide metabolism	Pyrimidine metabolism - Homo sapiens (human)
UMPS	7372	ENSG00000114491	path:hsa00240	Nucleotide metabolism	Pyrimidine metabolism - Homo sapiens (human)
UPP1	7378	ENSG00000183696	path:hsa00240	Nucleotide metabolism	Pyrimidine metabolism - Homo sapiens (human)
CAD	790	ENSG00000084774	path:hsa00240	Nucleotide metabolism	Pyrimidine metabolism - Homo sapiens (human)
DCTPP1	79077	ENSG00000179958	path:hsa00240	Nucleotide metabolism	Pyrimidine metabolism - Homo sapiens (human)
UCK1	83549	ENSG00000130717	path:hsa00240	Nucleotide metabolism	Pyrimidine metabolism - Homo sapiens (human)
NT5C1A	84618	ENSG00000116981	path:hsa00240	Nucleotide metabolism	Pyrimidine metabolism - Homo sapiens (human)
NT5C1B	93034	ENSG00000185013	path:hsa00240	Nucleotide metabolism	Pyrimidine metabolism - Homo sapiens (human)
ENTPD1	953	ENSG00000138185	path:hsa00240	Nucleotide metabolism	Pyrimidine metabolism - Homo sapiens (human)
ENTPD6	955	ENSG00000197586	path:hsa00240	Nucleotide metabolism	Pyrimidine metabolism - Homo sapiens (human)
ENTPD3	956	ENSG00000168032	path:hsa00240	Nucleotide metabolism	Pyrimidine metabolism - Homo sapiens (human)
ENTPD5	957	ENSG00000187097	path:hsa00240	Nucleotide metabolism	Pyrimidine metabolism - Homo sapiens (human)
ENTPD4	9583	ENSG00000197217	path:hsa00240	Nucleotide metabolism	Pyrimidine metabolism - Homo sapiens (human)
CDA	978	ENSG00000158825	path:hsa00240	Nucleotide metabolism	Pyrimidine metabolism - Homo sapiens (human)
ADSSL1	122622	ENSG00000185100	path:hsa00250	Amino acid metabolism	Alanine, aspartate and glutamate metabolism - Homo sapiens (human)
CPS1	1373	ENSG00000021826	path:hsa00250	Amino acid metabolism	Alanine, aspartate and glutamate metabolism - Homo sapiens (human)
ADSL	158	ENSG00000239900	path:hsa00250	Amino acid metabolism	Alanine, aspartate and glutamate metabolism - Homo sapiens (human)
ADSS	159	ENSG00000035687	path:hsa00250	Amino acid metabolism	Alanine, aspartate and glutamate metabolism - Homo sapiens (human)
ABAT	18	ENSG00000183044	path:hsa00250	Amino acid metabolism	Alanine, aspartate and glutamate metabolism - Homo sapiens (human)
AGXT	189	ENSG00000172482	path:hsa00250	Amino acid metabolism	Alanine, aspartate and glutamate metabolism - Homo sapiens (human)
FOLH1	2346	ENSG00000086205	path:hsa00250	Amino acid metabolism	Alanine, aspartate and glutamate metabolism - Homo sapiens (human)
GAD1	2571	ENSG00000128683	path:hsa00250	Amino acid metabolism	Alanine, aspartate and glutamate metabolism - Homo sapiens (human)
GAD2	2572	ENSG00000136750	path:hsa00250	Amino acid metabolism	Alanine, aspartate and glutamate metabolism - Homo sapiens (human)
IL4I1	259307	ENSG00000104951	path:hsa00250	Amino acid metabolism	Alanine, aspartate and glutamate metabolism - Homo sapiens (human)
GFPT1	2673	ENSG00000198380	path:hsa00250	Amino acid metabolism	Alanine, aspartate and glutamate metabolism - Homo sapiens (human)
GLS2	27165	ENSG00000135423	path:hsa00250	Amino acid metabolism	Alanine, aspartate and glutamate metabolism - Homo sapiens (human)
GLS	2744	ENSG00000115419	path:hsa00250	Amino acid metabolism	Alanine, aspartate and glutamate metabolism - Homo sapiens (human)
GLUD1	2746	ENSG00000148672	path:hsa00250	Amino acid metabolism	Alanine, aspartate and glutamate metabolism - Homo sapiens (human)
GLUD2	2747	ENSG00000182890	path:hsa00250	Amino acid metabolism	Alanine, aspartate and glutamate metabolism - Homo sapiens (human)
GLUL	2752	ENSG00000135821	path:hsa00250	Amino acid metabolism	Alanine, aspartate and glutamate metabolism - Homo sapiens (human)
GOT1	2805	ENSG00000120053	path:hsa00250	Amino acid metabolism	Alanine, aspartate and glutamate metabolism - Homo sapiens (human)
GOT2	2806	ENSG00000125166	path:hsa00250	Amino acid metabolism	Alanine, aspartate and glutamate metabolism - Homo sapiens (human)
RIMKLA	284716	ENSG00000177181	path:hsa00250	Amino acid metabolism	Alanine, aspartate and glutamate metabolism - Homo sapiens (human)
GPT	2875	ENSG00000167701	path:hsa00250	Amino acid metabolism	Alanine, aspartate and glutamate metabolism - Homo sapiens (human)
NAT8L	339983	ENSG00000185818	path:hsa00250	Amino acid metabolism	Alanine, aspartate and glutamate metabolism - Homo sapiens (human)
ASL	435	ENSG00000126522	path:hsa00250	Amino acid metabolism	Alanine, aspartate and glutamate metabolism - Homo sapiens (human)
ASNS	440	ENSG00000070669	path:hsa00250	Amino acid metabolism	Alanine, aspartate and glutamate metabolism - Homo sapiens (human)
ASPA	443	ENSG00000108381	path:hsa00250	Amino acid metabolism	Alanine, aspartate and glutamate metabolism - Homo sapiens (human)
ASS1	445	ENSG00000130707	path:hsa00250	Amino acid metabolism	Alanine, aspartate and glutamate metabolism - Homo sapiens (human)
PPAT	5471	ENSG00000128059	path:hsa00250	Amino acid metabolism	Alanine, aspartate and glutamate metabolism - Homo sapiens (human)
NIT2	56954	ENSG00000114021	path:hsa00250	Amino acid metabolism	Alanine, aspartate and glutamate metabolism - Homo sapiens (human)
RIMKLB	57494	ENSG00000166532	path:hsa00250	Amino acid metabolism	Alanine, aspartate and glutamate metabolism - Homo sapiens (human)
AGXT2	64902	ENSG00000113492	path:hsa00250	Amino acid metabolism	Alanine, aspartate and glutamate metabolism - Homo sapiens (human)
CAD	790	ENSG00000084774	path:hsa00250	Amino acid metabolism	Alanine, aspartate and glutamate metabolism - Homo sapiens (human)
ALDH5A1	7915	ENSG00000112294	path:hsa00250	Amino acid metabolism	Alanine, aspartate and glutamate metabolism - Homo sapiens (human)
ASRGL1	80150	ENSG00000162174	path:hsa00250	Amino acid metabolism	Alanine, aspartate and glutamate metabolism - Homo sapiens (human)
GPT2	84706	ENSG00000166123	path:hsa00250	Amino acid metabolism	Alanine, aspartate and glutamate metabolism - Homo sapiens (human)
DDO	8528	ENSG00000203797	path:hsa00250	Amino acid metabolism	Alanine, aspartate and glutamate metabolism - Homo sapiens (human)
ALDH4A1	8659	ENSG00000159423	path:hsa00250	Amino acid metabolism	Alanine, aspartate and glutamate metabolism - Homo sapiens (human)
GFPT2	9945	ENSG00000131459	path:hsa00250	Amino acid metabolism	Alanine, aspartate and glutamate metabolism - Homo sapiens (human)
SDS	10993	ENSG00000135094	path:hsa00260	Amino acid metabolism	Glycine, serine and threonine metabolism - Homo sapiens (human)
SDSL	113675	ENSG00000139410	path:hsa00260	Amino acid metabolism	Glycine, serine and threonine metabolism - Homo sapiens (human)
GLYCTK	132158	ENSG00000168237	path:hsa00260	Amino acid metabolism	Glycine, serine and threonine metabolism - Homo sapiens (human)
CTH	1491	ENSG00000116761	path:hsa00260	Amino acid metabolism	Glycine, serine and threonine metabolism - Homo sapiens (human)
DAO	1610	ENSG00000110887	path:hsa00260	Amino acid metabolism	Glycine, serine and threonine metabolism - Homo sapiens (human)
DLD	1738	ENSG00000091140	path:hsa00260	Amino acid metabolism	Glycine, serine and threonine metabolism - Homo sapiens (human)
SARDH	1757	ENSG00000123453	path:hsa00260	Amino acid metabolism	Glycine, serine and threonine metabolism - Homo sapiens (human)
AGXT	189	ENSG00000172482	path:hsa00260	Amino acid metabolism	Glycine, serine and threonine metabolism - Homo sapiens (human)
ALAS1	211	ENSG00000023330	path:hsa00260	Amino acid metabolism	Glycine, serine and threonine metabolism - Homo sapiens (human)
ALAS2	212	ENSG00000158578	path:hsa00260	Amino acid metabolism	Glycine, serine and threonine metabolism - Homo sapiens (human)
GCAT	23464	ENSG00000100116	path:hsa00260	Amino acid metabolism	Glycine, serine and threonine metabolism - Homo sapiens (human)
GAMT	2593	ENSG00000130005	path:hsa00260	Amino acid metabolism	Glycine, serine and threonine metabolism - Homo sapiens (human)
PHGDH	26227	ENSG00000092621	path:hsa00260	Amino acid metabolism	Glycine, serine and threonine metabolism - Homo sapiens (human)
GATM	2628	ENSG00000171766	path:hsa00260	Amino acid metabolism	Glycine, serine and threonine metabolism - Homo sapiens (human)
GCSH	2653	ENSG00000140905	path:hsa00260	Amino acid metabolism	Glycine, serine and threonine metabolism - Homo sapiens (human)
GNMT	27232	ENSG00000124713	path:hsa00260	Amino acid metabolism	Glycine, serine and threonine metabolism - Homo sapiens (human)
GLDC	2731	ENSG00000178445	path:hsa00260	Amino acid metabolism	Glycine, serine and threonine metabolism - Homo sapiens (human)
AMT	275	ENSG00000145020	path:hsa00260	Amino acid metabolism	Glycine, serine and threonine metabolism - Homo sapiens (human)
DMGDH	29958	ENSG00000132837	path:hsa00260	Amino acid metabolism	Glycine, serine and threonine metabolism - Homo sapiens (human)
PSAT1	29968	ENSG00000135069	path:hsa00260	Amino acid metabolism	Glycine, serine and threonine metabolism - Homo sapiens (human)
AOC2	314	ENSG00000131480	path:hsa00260	Amino acid metabolism	Glycine, serine and threonine metabolism - Homo sapiens (human)
MAOA	4128	ENSG00000189221	path:hsa00260	Amino acid metabolism	Glycine, serine and threonine metabolism - Homo sapiens (human)
MAOB	4129	ENSG00000069535	path:hsa00260	Amino acid metabolism	Glycine, serine and threonine metabolism - Homo sapiens (human)
PGAM4	441531	ENSG00000226784	path:hsa00260	Amino acid metabolism	Glycine, serine and threonine metabolism - Homo sapiens (human)
ALDH7A1	501	ENSG00000164904	path:hsa00260	Amino acid metabolism	Glycine, serine and threonine metabolism - Homo sapiens (human)
PIPOX	51268	ENSG00000179761	path:hsa00260	Amino acid metabolism	Glycine, serine and threonine metabolism - Homo sapiens (human)
PGAM1	5223	ENSG00000171314	path:hsa00260	Amino acid metabolism	Glycine, serine and threonine metabolism - Homo sapiens (human)
PGAM2	5224	ENSG00000164708	path:hsa00260	Amino acid metabolism	Glycine, serine and threonine metabolism - Homo sapiens (human)
CHDH	55349	ENSG00000016391	path:hsa00260	Amino acid metabolism	Glycine, serine and threonine metabolism - Homo sapiens (human)
PSPH	5723	ENSG00000146733	path:hsa00260	Amino acid metabolism	Glycine, serine and threonine metabolism - Homo sapiens (human)
BHMT	635	ENSG00000145692	path:hsa00260	Amino acid metabolism	Glycine, serine and threonine metabolism - Homo sapiens (human)
SRR	63826	ENSG00000167720	path:hsa00260	Amino acid metabolism	Glycine, serine and threonine metabolism - Homo sapiens (human)
SHMT1	6470	ENSG00000176974	path:hsa00260	Amino acid metabolism	Glycine, serine and threonine metabolism - Homo sapiens (human)
SHMT2	6472	ENSG00000182199	path:hsa00260	Amino acid metabolism	Glycine, serine and threonine metabolism - Homo sapiens (human)
AGXT2	64902	ENSG00000113492	path:hsa00260	Amino acid metabolism	Glycine, serine and threonine metabolism - Homo sapiens (human)
BPGM	669	ENSG00000172331	path:hsa00260	Amino acid metabolism	Glycine, serine and threonine metabolism - Homo sapiens (human)
AOC3	8639	ENSG00000131471	path:hsa00260	Amino acid metabolism	Glycine, serine and threonine metabolism - Homo sapiens (human)
CBS	875	ENSG00000160200	path:hsa00260	Amino acid metabolism	Glycine, serine and threonine metabolism - Homo sapiens (human)
CBS	875	ENSG00000274276	path:hsa00260	Amino acid metabolism	Glycine, serine and threonine metabolism - Homo sapiens (human)
GRHPR	9380	ENSG00000137106	path:hsa00260	Amino acid metabolism	Glycine, serine and threonine metabolism - Homo sapiens (human)
CDO1	1036	ENSG00000129596	path:hsa00270	Amino acid metabolism	Cysteine and methionine metabolism - Homo sapiens (human)
AHCYL1	10768	ENSG00000168710	path:hsa00270	Amino acid metabolism	Cysteine and methionine metabolism - Homo sapiens (human)
SDS	10993	ENSG00000135094	path:hsa00270	Amino acid metabolism	Cysteine and methionine metabolism - Homo sapiens (human)
SDSL	113675	ENSG00000139410	path:hsa00270	Amino acid metabolism	Cysteine and methionine metabolism - Homo sapiens (human)
CTH	1491	ENSG00000116761	path:hsa00270	Amino acid metabolism	Cysteine and methionine metabolism - Homo sapiens (human)
LDHAL6A	160287	ENSG00000166800	path:hsa00270	Amino acid metabolism	Cysteine and methionine metabolism - Homo sapiens (human)
DNMT1	1786	ENSG00000130816	path:hsa00270	Amino acid metabolism	Cysteine and methionine metabolism - Homo sapiens (human)
DNMT3A	1788	ENSG00000119772	path:hsa00270	Amino acid metabolism	Cysteine and methionine metabolism - Homo sapiens (human)
DNMT3B	1789	ENSG00000088305	path:hsa00270	Amino acid metabolism	Cysteine and methionine metabolism - Homo sapiens (human)
AHCY	191	ENSG00000101444	path:hsa00270	Amino acid metabolism	Cysteine and methionine metabolism - Homo sapiens (human)
AHCYL2	23382	ENSG00000158467	path:hsa00270	Amino acid metabolism	Cysteine and methionine metabolism - Homo sapiens (human)
BHMT2	23743	ENSG00000132840	path:hsa00270	Amino acid metabolism	Cysteine and methionine metabolism - Homo sapiens (human)
IL4I1	259307	ENSG00000104951	path:hsa00270	Amino acid metabolism	Cysteine and methionine metabolism - Homo sapiens (human)
AMD1	262	ENSG00000123505	path:hsa00270	Amino acid metabolism	Cysteine and methionine metabolism - Homo sapiens (human)
GCLC	2729	ENSG00000001084	path:hsa00270	Amino acid metabolism	Cysteine and methionine metabolism - Homo sapiens (human)
GCLM	2730	ENSG00000023909	path:hsa00270	Amino acid metabolism	Cysteine and methionine metabolism - Homo sapiens (human)
MAT2B	27430	ENSG00000038274	path:hsa00270	Amino acid metabolism	Cysteine and methionine metabolism - Homo sapiens (human)
GOT1	2805	ENSG00000120053	path:hsa00270	Amino acid metabolism	Cysteine and methionine metabolism - Homo sapiens (human)
GOT2	2806	ENSG00000125166	path:hsa00270	Amino acid metabolism	Cysteine and methionine metabolism - Homo sapiens (human)
GSS	2937	ENSG00000100983	path:hsa00270	Amino acid metabolism	Cysteine and methionine metabolism - Homo sapiens (human)
LDHA	3939	ENSG00000134333	path:hsa00270	Amino acid metabolism	Cysteine and methionine metabolism - Homo sapiens (human)
LDHB	3945	ENSG00000111716	path:hsa00270	Amino acid metabolism	Cysteine and methionine metabolism - Homo sapiens (human)
LDHC	3948	ENSG00000166796	path:hsa00270	Amino acid metabolism	Cysteine and methionine metabolism - Homo sapiens (human)
MAT1A	4143	ENSG00000151224	path:hsa00270	Amino acid metabolism	Cysteine and methionine metabolism - Homo sapiens (human)
MAT2A	4144	ENSG00000168906	path:hsa00270	Amino acid metabolism	Cysteine and methionine metabolism - Homo sapiens (human)
MDH1	4190	ENSG00000014641	path:hsa00270	Amino acid metabolism	Cysteine and methionine metabolism - Homo sapiens (human)
MDH2	4191	ENSG00000146701	path:hsa00270	Amino acid metabolism	Cysteine and methionine metabolism - Homo sapiens (human)
MPST	4357	ENSG00000128309	path:hsa00270	Amino acid metabolism	Cysteine and methionine metabolism - Homo sapiens (human)
MTAP	4507	ENSG00000099810	path:hsa00270	Amino acid metabolism	Cysteine and methionine metabolism - Homo sapiens (human)
MTR	4548	ENSG00000116984	path:hsa00270	Amino acid metabolism	Cysteine and methionine metabolism - Homo sapiens (human)
APIP	51074	ENSG00000149089	path:hsa00270	Amino acid metabolism	Cysteine and methionine metabolism - Homo sapiens (human)
ADI1	55256	ENSG00000182551	path:hsa00270	Amino acid metabolism	Cysteine and methionine metabolism - Homo sapiens (human)
ENOPH1	58478	ENSG00000145293	path:hsa00270	Amino acid metabolism	Cysteine and methionine metabolism - Homo sapiens (human)
BCAT1	586	ENSG00000060982	path:hsa00270	Amino acid metabolism	Cysteine and methionine metabolism - Homo sapiens (human)
BCAT2	587	ENSG00000105552	path:hsa00270	Amino acid metabolism	Cysteine and methionine metabolism - Homo sapiens (human)
BHMT	635	ENSG00000145692	path:hsa00270	Amino acid metabolism	Cysteine and methionine metabolism - Homo sapiens (human)
AGXT2	64902	ENSG00000113492	path:hsa00270	Amino acid metabolism	Cysteine and methionine metabolism - Homo sapiens (human)
SMS	6611	ENSG00000102172	path:hsa00270	Amino acid metabolism	Cysteine and methionine metabolism - Homo sapiens (human)
SRM	6723	ENSG00000116649	path:hsa00270	Amino acid metabolism	Cysteine and methionine metabolism - Homo sapiens (human)
TAT	6898	ENSG00000198650	path:hsa00270	Amino acid metabolism	Cysteine and methionine metabolism - Homo sapiens (human)
TST	7263	ENSG00000128311	path:hsa00270	Amino acid metabolism	Cysteine and methionine metabolism - Homo sapiens (human)
MRI1	84245	ENSG00000037757	path:hsa00270	Amino acid metabolism	Cysteine and methionine metabolism - Homo sapiens (human)
CBS	875	ENSG00000160200	path:hsa00270	Amino acid metabolism	Cysteine and methionine metabolism - Homo sapiens (human)
CBS	875	ENSG00000274276	path:hsa00270	Amino acid metabolism	Cysteine and methionine metabolism - Homo sapiens (human)
LDHAL6B	92483	ENSG00000171989	path:hsa00270	Amino acid metabolism	Cysteine and methionine metabolism - Homo sapiens (human)
ACAA2	10449	ENSG00000167315	path:hsa00280	Amino acid metabolism	Valine, leucine and isoleucine degradation - Homo sapiens (human)
HIBADH	11112	ENSG00000106049	path:hsa00280	Amino acid metabolism	Valine, leucine and isoleucine degradation - Homo sapiens (human)
DBT	1629	ENSG00000137992	path:hsa00280	Amino acid metabolism	Valine, leucine and isoleucine degradation - Homo sapiens (human)
DLD	1738	ENSG00000091140	path:hsa00280	Amino acid metabolism	Valine, leucine and isoleucine degradation - Homo sapiens (human)
ABAT	18	ENSG00000183044	path:hsa00280	Amino acid metabolism	Valine, leucine and isoleucine degradation - Homo sapiens (human)
ECHS1	1892	ENSG00000127884	path:hsa00280	Amino acid metabolism	Valine, leucine and isoleucine degradation - Homo sapiens (human)
EHHADH	1962	ENSG00000113790	path:hsa00280	Amino acid metabolism	Valine, leucine and isoleucine degradation - Homo sapiens (human)
ACSF3	197322	ENSG00000176715	path:hsa00280	Amino acid metabolism	Valine, leucine and isoleucine degradation - Homo sapiens (human)
ALDH2	217	ENSG00000111275	path:hsa00280	Amino acid metabolism	Valine, leucine and isoleucine degradation - Homo sapiens (human)
ALDH1B1	219	ENSG00000137124	path:hsa00280	Amino acid metabolism	Valine, leucine and isoleucine degradation - Homo sapiens (human)
ALDH9A1	223	ENSG00000143149	path:hsa00280	Amino acid metabolism	Valine, leucine and isoleucine degradation - Homo sapiens (human)
ALDH3A2	224	ENSG00000072210	path:hsa00280	Amino acid metabolism	Valine, leucine and isoleucine degradation - Homo sapiens (human)
IL4I1	259307	ENSG00000104951	path:hsa00280	Amino acid metabolism	Valine, leucine and isoleucine degradation - Homo sapiens (human)
HIBCH	26275	ENSG00000198130	path:hsa00280	Amino acid metabolism	Valine, leucine and isoleucine degradation - Homo sapiens (human)
ACAD8	27034	ENSG00000151498	path:hsa00280	Amino acid metabolism	Valine, leucine and isoleucine degradation - Homo sapiens (human)
ACAA1	30	ENSG00000060971	path:hsa00280	Amino acid metabolism	Valine, leucine and isoleucine degradation - Homo sapiens (human)
HSD17B10	3028	ENSG00000072506	path:hsa00280	Amino acid metabolism	Valine, leucine and isoleucine degradation - Homo sapiens (human)
HADHA	3030	ENSG00000084754	path:hsa00280	Amino acid metabolism	Valine, leucine and isoleucine degradation - Homo sapiens (human)
HADHB	3032	ENSG00000138029	path:hsa00280	Amino acid metabolism	Valine, leucine and isoleucine degradation - Homo sapiens (human)
HADH	3033	ENSG00000138796	path:hsa00280	Amino acid metabolism	Valine, leucine and isoleucine degradation - Homo sapiens (human)
HMGCL	3155	ENSG00000117305	path:hsa00280	Amino acid metabolism	Valine, leucine and isoleucine degradation - Homo sapiens (human)
HMGCS1	3157	ENSG00000112972	path:hsa00280	Amino acid metabolism	Valine, leucine and isoleucine degradation - Homo sapiens (human)
HMGCS2	3158	ENSG00000134240	path:hsa00280	Amino acid metabolism	Valine, leucine and isoleucine degradation - Homo sapiens (human)
AOX1	316	ENSG00000138356	path:hsa00280	Amino acid metabolism	Valine, leucine and isoleucine degradation - Homo sapiens (human)
ACADM	34	ENSG00000117054	path:hsa00280	Amino acid metabolism	Valine, leucine and isoleucine degradation - Homo sapiens (human)
ACADS	35	ENSG00000122971	path:hsa00280	Amino acid metabolism	Valine, leucine and isoleucine degradation - Homo sapiens (human)
ACADSB	36	ENSG00000196177	path:hsa00280	Amino acid metabolism	Valine, leucine and isoleucine degradation - Homo sapiens (human)
IVD	3712	ENSG00000128928	path:hsa00280	Amino acid metabolism	Valine, leucine and isoleucine degradation - Homo sapiens (human)
ACAT1	38	ENSG00000075239	path:hsa00280	Amino acid metabolism	Valine, leucine and isoleucine degradation - Homo sapiens (human)
ACAT2	39	ENSG00000120437	path:hsa00280	Amino acid metabolism	Valine, leucine and isoleucine degradation - Homo sapiens (human)
ALDH6A1	4329	ENSG00000119711	path:hsa00280	Amino acid metabolism	Valine, leucine and isoleucine degradation - Homo sapiens (human)
MUT	4594	ENSG00000146085	path:hsa00280	Amino acid metabolism	Valine, leucine and isoleucine degradation - Homo sapiens (human)
ALDH7A1	501	ENSG00000164904	path:hsa00280	Amino acid metabolism	Valine, leucine and isoleucine degradation - Homo sapiens (human)
OXCT1	5019	ENSG00000083720	path:hsa00280	Amino acid metabolism	Valine, leucine and isoleucine degradation - Homo sapiens (human)
PCCA	5095	ENSG00000175198	path:hsa00280	Amino acid metabolism	Valine, leucine and isoleucine degradation - Homo sapiens (human)
PCCB	5096	ENSG00000114054	path:hsa00280	Amino acid metabolism	Valine, leucine and isoleucine degradation - Homo sapiens (human)
HMGCLL1	54511	ENSG00000146151	path:hsa00280	Amino acid metabolism	Valine, leucine and isoleucine degradation - Homo sapiens (human)
AUH	549	ENSG00000148090	path:hsa00280	Amino acid metabolism	Valine, leucine and isoleucine degradation - Homo sapiens (human)
MCCC1	56922	ENSG00000078070	path:hsa00280	Amino acid metabolism	Valine, leucine and isoleucine degradation - Homo sapiens (human)
BCAT1	586	ENSG00000060982	path:hsa00280	Amino acid metabolism	Valine, leucine and isoleucine degradation - Homo sapiens (human)
BCAT2	587	ENSG00000105552	path:hsa00280	Amino acid metabolism	Valine, leucine and isoleucine degradation - Homo sapiens (human)
BCKDHA	593	ENSG00000248098	path:hsa00280	Amino acid metabolism	Valine, leucine and isoleucine degradation - Homo sapiens (human)
BCKDHB	594	ENSG00000083123	path:hsa00280	Amino acid metabolism	Valine, leucine and isoleucine degradation - Homo sapiens (human)
OXCT2	64064	ENSG00000198754	path:hsa00280	Amino acid metabolism	Valine, leucine and isoleucine degradation - Homo sapiens (human)
MCCC2	64087	ENSG00000131844	path:hsa00280	Amino acid metabolism	Valine, leucine and isoleucine degradation - Homo sapiens (human)
AGXT2	64902	ENSG00000113492	path:hsa00280	Amino acid metabolism	Valine, leucine and isoleucine degradation - Homo sapiens (human)
AACS	65985	ENSG00000081760	path:hsa00280	Amino acid metabolism	Valine, leucine and isoleucine degradation - Homo sapiens (human)
MCEE	84693	ENSG00000124370	path:hsa00280	Amino acid metabolism	Valine, leucine and isoleucine degradation - Homo sapiens (human)
SDS	10993	ENSG00000135094	path:hsa00290	Amino acid metabolism	Valine, leucine and isoleucine biosynthesis - Homo sapiens (human)
SDSL	113675	ENSG00000139410	path:hsa00290	Amino acid metabolism	Valine, leucine and isoleucine biosynthesis - Homo sapiens (human)
BCAT1	586	ENSG00000060982	path:hsa00290	Amino acid metabolism	Valine, leucine and isoleucine biosynthesis - Homo sapiens (human)
BCAT2	587	ENSG00000105552	path:hsa00290	Amino acid metabolism	Valine, leucine and isoleucine biosynthesis - Homo sapiens (human)
AASS	10157	ENSG00000008311	path:hsa00310	Amino acid metabolism	Lysine degradation - Homo sapiens (human)
EHMT2	10919	ENSG00000204371	path:hsa00310	Amino acid metabolism	Lysine degradation - Homo sapiens (human)
PRDM7	11105	ENSG00000126856	path:hsa00310	Amino acid metabolism	Lysine degradation - Homo sapiens (human)
HYKK	123688	ENSG00000188266	path:hsa00310	Amino acid metabolism	Lysine degradation - Homo sapiens (human)
DLD	1738	ENSG00000091140	path:hsa00310	Amino acid metabolism	Lysine degradation - Homo sapiens (human)
DLST	1743	ENSG00000119689	path:hsa00310	Amino acid metabolism	Lysine degradation - Homo sapiens (human)
ECHS1	1892	ENSG00000127884	path:hsa00310	Amino acid metabolism	Lysine degradation - Homo sapiens (human)
EHHADH	1962	ENSG00000113790	path:hsa00310	Amino acid metabolism	Lysine degradation - Homo sapiens (human)
EZH1	2145	ENSG00000108799	path:hsa00310	Amino acid metabolism	Lysine degradation - Homo sapiens (human)
EZH2	2146	ENSG00000106462	path:hsa00310	Amino acid metabolism	Lysine degradation - Homo sapiens (human)
ALDH2	217	ENSG00000111275	path:hsa00310	Amino acid metabolism	Lysine degradation - Homo sapiens (human)
ALDH1B1	219	ENSG00000137124	path:hsa00310	Amino acid metabolism	Lysine degradation - Homo sapiens (human)
ALDH9A1	223	ENSG00000143149	path:hsa00310	Amino acid metabolism	Lysine degradation - Homo sapiens (human)
ALDH3A2	224	ENSG00000072210	path:hsa00310	Amino acid metabolism	Lysine degradation - Homo sapiens (human)
SETD1B	23067	ENSG00000139718	path:hsa00310	Amino acid metabolism	Lysine degradation - Homo sapiens (human)
COLGALT2	23127	ENSG00000198756	path:hsa00310	Amino acid metabolism	Lysine degradation - Homo sapiens (human)
GCDH	2639	ENSG00000105607	path:hsa00310	Amino acid metabolism	Lysine degradation - Homo sapiens (human)
SETD2	29072	ENSG00000181555	path:hsa00310	Amino acid metabolism	Lysine degradation - Homo sapiens (human)
HADHA	3030	ENSG00000084754	path:hsa00310	Amino acid metabolism	Lysine degradation - Homo sapiens (human)
HADH	3033	ENSG00000138796	path:hsa00310	Amino acid metabolism	Lysine degradation - Homo sapiens (human)
ACAT1	38	ENSG00000075239	path:hsa00310	Amino acid metabolism	Lysine degradation - Homo sapiens (human)
ACAT2	39	ENSG00000120437	path:hsa00310	Amino acid metabolism	Lysine degradation - Homo sapiens (human)
KMT2A	4297	ENSG00000118058	path:hsa00310	Amino acid metabolism	Lysine degradation - Homo sapiens (human)
ALDH7A1	501	ENSG00000164904	path:hsa00310	Amino acid metabolism	Lysine degradation - Homo sapiens (human)
AADAT	51166	ENSG00000109576	path:hsa00310	Amino acid metabolism	Lysine degradation - Homo sapiens (human)
PIPOX	51268	ENSG00000179761	path:hsa00310	Amino acid metabolism	Lysine degradation - Homo sapiens (human)
PLOD1	5351	ENSG00000083444	path:hsa00310	Amino acid metabolism	Lysine degradation - Homo sapiens (human)
PLOD2	5352	ENSG00000152952	path:hsa00310	Amino acid metabolism	Lysine degradation - Homo sapiens (human)
TMLHE	55217	ENSG00000185973	path:hsa00310	Amino acid metabolism	Lysine degradation - Homo sapiens (human)
DHTKD1	55526	ENSG00000181192	path:hsa00310	Amino acid metabolism	Lysine degradation - Homo sapiens (human)
ASH1L	55870	ENSG00000116539	path:hsa00310	Amino acid metabolism	Lysine degradation - Homo sapiens (human)
KMT2E	55904	ENSG00000005483	path:hsa00310	Amino acid metabolism	Lysine degradation - Homo sapiens (human)
PRDM9	56979	ENSG00000164256	path:hsa00310	Amino acid metabolism	Lysine degradation - Homo sapiens (human)
KMT2C	58508	ENSG00000055609	path:hsa00310	Amino acid metabolism	Lysine degradation - Homo sapiens (human)
SETMAR	6419	ENSG00000170364	path:hsa00310	Amino acid metabolism	Lysine degradation - Homo sapiens (human)
NSD1	64324	ENSG00000165671	path:hsa00310	Amino acid metabolism	Lysine degradation - Homo sapiens (human)
SUV39H1	6839	ENSG00000101945	path:hsa00310	Amino acid metabolism	Lysine degradation - Homo sapiens (human)
PRDM2	7799	ENSG00000116731	path:hsa00310	Amino acid metabolism	Lysine degradation - Homo sapiens (human)
COLGALT1	79709	ENSG00000130309	path:hsa00310	Amino acid metabolism	Lysine degradation - Homo sapiens (human)
SUV39H2	79723	ENSG00000152455	path:hsa00310	Amino acid metabolism	Lysine degradation - Homo sapiens (human)
EHMT1	79813	ENSG00000181090	path:hsa00310	Amino acid metabolism	Lysine degradation - Homo sapiens (human)
CAMKMT	79823	ENSG00000143919	path:hsa00310	Amino acid metabolism	Lysine degradation - Homo sapiens (human)
KMT2D	8085	ENSG00000167548	path:hsa00310	Amino acid metabolism	Lysine degradation - Homo sapiens (human)
SETD7	80854	ENSG00000145391	path:hsa00310	Amino acid metabolism	Lysine degradation - Homo sapiens (human)
SETDB2	83852	ENSG00000136169	path:hsa00310	Amino acid metabolism	Lysine degradation - Homo sapiens (human)
SETD3	84193	ENSG00000183576	path:hsa00310	Amino acid metabolism	Lysine degradation - Homo sapiens (human)
BBOX1	8424	ENSG00000129151	path:hsa00310	Amino acid metabolism	Lysine degradation - Homo sapiens (human)
DOT1L	84444	ENSG00000104885	path:hsa00310	Amino acid metabolism	Lysine degradation - Homo sapiens (human)
PHYKPL	85007	ENSG00000175309	path:hsa00310	Amino acid metabolism	Lysine degradation - Homo sapiens (human)
PLOD3	8985	ENSG00000106397	path:hsa00310	Amino acid metabolism	Lysine degradation - Homo sapiens (human)
PRDM6	93166	ENSG00000061455	path:hsa00310	Amino acid metabolism	Lysine degradation - Homo sapiens (human)
SETD1A	9739	ENSG00000099381	path:hsa00310	Amino acid metabolism	Lysine degradation - Homo sapiens (human)
KMT2B	9757	ENSG00000272333	path:hsa00310	Amino acid metabolism	Lysine degradation - Homo sapiens (human)
SETDB1	9869	ENSG00000143379	path:hsa00310	Amino acid metabolism	Lysine degradation - Homo sapiens (human)
SAT2	112483	ENSG00000141504	path:hsa00330	Amino acid metabolism	Arginine and proline metabolism - Homo sapiens (human)
HOGA1	112817	ENSG00000241935	path:hsa00330	Amino acid metabolism	Arginine and proline metabolism - Homo sapiens (human)
L3HYPDH	112849	ENSG00000126790	path:hsa00330	Amino acid metabolism	Arginine and proline metabolism - Homo sapiens (human)
AZIN2	113451	ENSG00000142920	path:hsa00330	Amino acid metabolism	Arginine and proline metabolism - Homo sapiens (human)
CKB	1152	ENSG00000166165	path:hsa00330	Amino acid metabolism	Arginine and proline metabolism - Homo sapiens (human)
CKM	1158	ENSG00000104879	path:hsa00330	Amino acid metabolism	Arginine and proline metabolism - Homo sapiens (human)
CKMT1B	1159	ENSG00000237289	path:hsa00330	Amino acid metabolism	Arginine and proline metabolism - Homo sapiens (human)
CKMT2	1160	ENSG00000131730	path:hsa00330	Amino acid metabolism	Arginine and proline metabolism - Homo sapiens (human)
DAO	1610	ENSG00000110887	path:hsa00330	Amino acid metabolism	Arginine and proline metabolism - Homo sapiens (human)
ALDH2	217	ENSG00000111275	path:hsa00330	Amino acid metabolism	Arginine and proline metabolism - Homo sapiens (human)
ALDH1B1	219	ENSG00000137124	path:hsa00330	Amino acid metabolism	Arginine and proline metabolism - Homo sapiens (human)
ALDH9A1	223	ENSG00000143149	path:hsa00330	Amino acid metabolism	Arginine and proline metabolism - Homo sapiens (human)
ALDH3A2	224	ENSG00000072210	path:hsa00330	Amino acid metabolism	Arginine and proline metabolism - Homo sapiens (human)
GAMT	2593	ENSG00000130005	path:hsa00330	Amino acid metabolism	Arginine and proline metabolism - Homo sapiens (human)
AOC1	26	ENSG00000002726	path:hsa00330	Amino acid metabolism	Arginine and proline metabolism - Homo sapiens (human)
AMD1	262	ENSG00000123505	path:hsa00330	Amino acid metabolism	Arginine and proline metabolism - Homo sapiens (human)
GATM	2628	ENSG00000171766	path:hsa00330	Amino acid metabolism	Arginine and proline metabolism - Homo sapiens (human)
GOT1	2805	ENSG00000120053	path:hsa00330	Amino acid metabolism	Arginine and proline metabolism - Homo sapiens (human)
GOT2	2806	ENSG00000125166	path:hsa00330	Amino acid metabolism	Arginine and proline metabolism - Homo sapiens (human)
P4HA3	283208	ENSG00000149380	path:hsa00330	Amino acid metabolism	Arginine and proline metabolism - Homo sapiens (human)
PYCR2	29920	ENSG00000143811	path:hsa00330	Amino acid metabolism	Arginine and proline metabolism - Homo sapiens (human)
ARG1	383	ENSG00000118520	path:hsa00330	Amino acid metabolism	Arginine and proline metabolism - Homo sapiens (human)
ARG2	384	ENSG00000081181	path:hsa00330	Amino acid metabolism	Arginine and proline metabolism - Homo sapiens (human)
MAOA	4128	ENSG00000189221	path:hsa00330	Amino acid metabolism	Arginine and proline metabolism - Homo sapiens (human)
MAOB	4129	ENSG00000069535	path:hsa00330	Amino acid metabolism	Arginine and proline metabolism - Homo sapiens (human)
NOS1	4842	ENSG00000089250	path:hsa00330	Amino acid metabolism	Arginine and proline metabolism - Homo sapiens (human)
NOS2	4843	ENSG00000007171	path:hsa00330	Amino acid metabolism	Arginine and proline metabolism - Homo sapiens (human)
NOS3	4846	ENSG00000164867	path:hsa00330	Amino acid metabolism	Arginine and proline metabolism - Homo sapiens (human)
OAT	4942	ENSG00000065154	path:hsa00330	Amino acid metabolism	Arginine and proline metabolism - Homo sapiens (human)
ODC1	4953	ENSG00000115758	path:hsa00330	Amino acid metabolism	Arginine and proline metabolism - Homo sapiens (human)
ALDH7A1	501	ENSG00000164904	path:hsa00330	Amino acid metabolism	Arginine and proline metabolism - Homo sapiens (human)
P4HA1	5033	ENSG00000122884	path:hsa00330	Amino acid metabolism	Arginine and proline metabolism - Homo sapiens (human)
LAP3	51056	ENSG00000002549	path:hsa00330	Amino acid metabolism	Arginine and proline metabolism - Homo sapiens (human)
SMOX	54498	ENSG00000088826	path:hsa00330	Amino acid metabolism	Arginine and proline metabolism - Homo sapiens (human)
CKMT1A	548596	ENSG00000223572	path:hsa00330	Amino acid metabolism	Arginine and proline metabolism - Homo sapiens (human)
CNDP2	55748	ENSG00000133313	path:hsa00330	Amino acid metabolism	Arginine and proline metabolism - Homo sapiens (human)
PRODH	5625	ENSG00000100033	path:hsa00330	Amino acid metabolism	Arginine and proline metabolism - Homo sapiens (human)
CARNS1	57571	ENSG00000172508	path:hsa00330	Amino acid metabolism	Arginine and proline metabolism - Homo sapiens (human)
PYCR1	5831	ENSG00000183010	path:hsa00330	Amino acid metabolism	Arginine and proline metabolism - Homo sapiens (human)
ALDH18A1	5832	ENSG00000059573	path:hsa00330	Amino acid metabolism	Arginine and proline metabolism - Homo sapiens (human)
PRODH2	58510	ENSG00000250799	path:hsa00330	Amino acid metabolism	Arginine and proline metabolism - Homo sapiens (human)
SAT1	6303	ENSG00000130066	path:hsa00330	Amino acid metabolism	Arginine and proline metabolism - Homo sapiens (human)
SMS	6611	ENSG00000102172	path:hsa00330	Amino acid metabolism	Arginine and proline metabolism - Homo sapiens (human)
SRM	6723	ENSG00000116649	path:hsa00330	Amino acid metabolism	Arginine and proline metabolism - Homo sapiens (human)
AGMAT	79814	ENSG00000116771	path:hsa00330	Amino acid metabolism	Arginine and proline metabolism - Homo sapiens (human)
CNDP1	84735	ENSG00000150656	path:hsa00330	Amino acid metabolism	Arginine and proline metabolism - Homo sapiens (human)
ALDH4A1	8659	ENSG00000159423	path:hsa00330	Amino acid metabolism	Arginine and proline metabolism - Homo sapiens (human)
P4HA2	8974	ENSG00000072682	path:hsa00330	Amino acid metabolism	Arginine and proline metabolism - Homo sapiens (human)
FTCD	10841	ENSG00000160282	path:hsa00340	Amino acid metabolism	Histidine metabolism - Homo sapiens (human)
UROC1	131669	ENSG00000159650	path:hsa00340	Amino acid metabolism	Histidine metabolism - Homo sapiens (human)
AMDHD1	144193	ENSG00000139344	path:hsa00340	Amino acid metabolism	Histidine metabolism - Homo sapiens (human)
ALDH2	217	ENSG00000111275	path:hsa00340	Amino acid metabolism	Histidine metabolism - Homo sapiens (human)
ALDH3A1	218	ENSG00000108602	path:hsa00340	Amino acid metabolism	Histidine metabolism - Homo sapiens (human)
ALDH1B1	219	ENSG00000137124	path:hsa00340	Amino acid metabolism	Histidine metabolism - Homo sapiens (human)
ALDH1A3	220	ENSG00000184254	path:hsa00340	Amino acid metabolism	Histidine metabolism - Homo sapiens (human)
ALDH3B1	221	ENSG00000006534	path:hsa00340	Amino acid metabolism	Histidine metabolism - Homo sapiens (human)
ALDH3B2	222	ENSG00000132746	path:hsa00340	Amino acid metabolism	Histidine metabolism - Homo sapiens (human)
ALDH9A1	223	ENSG00000143149	path:hsa00340	Amino acid metabolism	Histidine metabolism - Homo sapiens (human)
ALDH3A2	224	ENSG00000072210	path:hsa00340	Amino acid metabolism	Histidine metabolism - Homo sapiens (human)
AOC1	26	ENSG00000002726	path:hsa00340	Amino acid metabolism	Histidine metabolism - Homo sapiens (human)
HAL	3034	ENSG00000084110	path:hsa00340	Amino acid metabolism	Histidine metabolism - Homo sapiens (human)
HDC	3067	ENSG00000140287	path:hsa00340	Amino acid metabolism	Histidine metabolism - Homo sapiens (human)
HNMT	3176	ENSG00000150540	path:hsa00340	Amino acid metabolism	Histidine metabolism - Homo sapiens (human)
MAOA	4128	ENSG00000189221	path:hsa00340	Amino acid metabolism	Histidine metabolism - Homo sapiens (human)
MAOB	4129	ENSG00000069535	path:hsa00340	Amino acid metabolism	Histidine metabolism - Homo sapiens (human)
ASPA	443	ENSG00000108381	path:hsa00340	Amino acid metabolism	Histidine metabolism - Homo sapiens (human)
ALDH7A1	501	ENSG00000164904	path:hsa00340	Amino acid metabolism	Histidine metabolism - Homo sapiens (human)
CNDP2	55748	ENSG00000133313	path:hsa00340	Amino acid metabolism	Histidine metabolism - Homo sapiens (human)
CARNS1	57571	ENSG00000172508	path:hsa00340	Amino acid metabolism	Histidine metabolism - Homo sapiens (human)
CNDP1	84735	ENSG00000150656	path:hsa00340	Amino acid metabolism	Histidine metabolism - Homo sapiens (human)
ADH1A	124	ENSG00000187758	path:hsa00350	Amino acid metabolism	Tyrosine metabolism - Homo sapiens (human)
ADH1B	125	ENSG00000196616	path:hsa00350	Amino acid metabolism	Tyrosine metabolism - Homo sapiens (human)
ADH1C	126	ENSG00000248144	path:hsa00350	Amino acid metabolism	Tyrosine metabolism - Homo sapiens (human)
ADH4	127	ENSG00000198099	path:hsa00350	Amino acid metabolism	Tyrosine metabolism - Homo sapiens (human)
ADH5	128	ENSG00000197894	path:hsa00350	Amino acid metabolism	Tyrosine metabolism - Homo sapiens (human)
ADH6	130	ENSG00000172955	path:hsa00350	Amino acid metabolism	Tyrosine metabolism - Homo sapiens (human)
ADH7	131	ENSG00000196344	path:hsa00350	Amino acid metabolism	Tyrosine metabolism - Homo sapiens (human)
COMT	1312	ENSG00000093010	path:hsa00350	Amino acid metabolism	Tyrosine metabolism - Homo sapiens (human)
DBH	1621	ENSG00000123454	path:hsa00350	Amino acid metabolism	Tyrosine metabolism - Homo sapiens (human)
DCT	1638	ENSG00000080166	path:hsa00350	Amino acid metabolism	Tyrosine metabolism - Homo sapiens (human)
DDC	1644	ENSG00000132437	path:hsa00350	Amino acid metabolism	Tyrosine metabolism - Homo sapiens (human)
ALDH3A1	218	ENSG00000108602	path:hsa00350	Amino acid metabolism	Tyrosine metabolism - Homo sapiens (human)
FAH	2184	ENSG00000103876	path:hsa00350	Amino acid metabolism	Tyrosine metabolism - Homo sapiens (human)
ALDH1A3	220	ENSG00000184254	path:hsa00350	Amino acid metabolism	Tyrosine metabolism - Homo sapiens (human)
LRTOMT	220074	ENSG00000184154	path:hsa00350	Amino acid metabolism	Tyrosine metabolism - Homo sapiens (human)
ALDH3B1	221	ENSG00000006534	path:hsa00350	Amino acid metabolism	Tyrosine metabolism - Homo sapiens (human)
ALDH3B2	222	ENSG00000132746	path:hsa00350	Amino acid metabolism	Tyrosine metabolism - Homo sapiens (human)
IL4I1	259307	ENSG00000104951	path:hsa00350	Amino acid metabolism	Tyrosine metabolism - Homo sapiens (human)
GOT1	2805	ENSG00000120053	path:hsa00350	Amino acid metabolism	Tyrosine metabolism - Homo sapiens (human)
GOT2	2806	ENSG00000125166	path:hsa00350	Amino acid metabolism	Tyrosine metabolism - Homo sapiens (human)
GSTZ1	2954	ENSG00000100577	path:hsa00350	Amino acid metabolism	Tyrosine metabolism - Homo sapiens (human)
HGD	3081	ENSG00000113924	path:hsa00350	Amino acid metabolism	Tyrosine metabolism - Homo sapiens (human)
AOC2	314	ENSG00000131480	path:hsa00350	Amino acid metabolism	Tyrosine metabolism - Homo sapiens (human)
AOX1	316	ENSG00000138356	path:hsa00350	Amino acid metabolism	Tyrosine metabolism - Homo sapiens (human)
HPD	3242	ENSG00000158104	path:hsa00350	Amino acid metabolism	Tyrosine metabolism - Homo sapiens (human)
MAOA	4128	ENSG00000189221	path:hsa00350	Amino acid metabolism	Tyrosine metabolism - Homo sapiens (human)
MAOB	4129	ENSG00000069535	path:hsa00350	Amino acid metabolism	Tyrosine metabolism - Homo sapiens (human)
MIF	4282	ENSG00000240972	path:hsa00350	Amino acid metabolism	Tyrosine metabolism - Homo sapiens (human)
PNMT	5409	ENSG00000141744	path:hsa00350	Amino acid metabolism	Tyrosine metabolism - Homo sapiens (human)
TAT	6898	ENSG00000198650	path:hsa00350	Amino acid metabolism	Tyrosine metabolism - Homo sapiens (human)
TH	7054	ENSG00000180176	path:hsa00350	Amino acid metabolism	Tyrosine metabolism - Homo sapiens (human)
TPO	7173	ENSG00000115705	path:hsa00350	Amino acid metabolism	Tyrosine metabolism - Homo sapiens (human)
TYR	7299	ENSG00000077498	path:hsa00350	Amino acid metabolism	Tyrosine metabolism - Homo sapiens (human)
TYRP1	7306	ENSG00000107165	path:hsa00350	Amino acid metabolism	Tyrosine metabolism - Homo sapiens (human)
FAHD1	81889	ENSG00000180185	path:hsa00350	Amino acid metabolism	Tyrosine metabolism - Homo sapiens (human)
AOC3	8639	ENSG00000131471	path:hsa00350	Amino acid metabolism	Tyrosine metabolism - Homo sapiens (human)
GLYAT	10249	ENSG00000149124	path:hsa00360	Amino acid metabolism	Phenylalanine metabolism - Homo sapiens (human)
DDC	1644	ENSG00000132437	path:hsa00360	Amino acid metabolism	Phenylalanine metabolism - Homo sapiens (human)
ALDH3A1	218	ENSG00000108602	path:hsa00360	Amino acid metabolism	Phenylalanine metabolism - Homo sapiens (human)
ALDH1A3	220	ENSG00000184254	path:hsa00360	Amino acid metabolism	Phenylalanine metabolism - Homo sapiens (human)
ALDH3B1	221	ENSG00000006534	path:hsa00360	Amino acid metabolism	Phenylalanine metabolism - Homo sapiens (human)
ALDH3B2	222	ENSG00000132746	path:hsa00360	Amino acid metabolism	Phenylalanine metabolism - Homo sapiens (human)
IL4I1	259307	ENSG00000104951	path:hsa00360	Amino acid metabolism	Phenylalanine metabolism - Homo sapiens (human)
GOT1	2805	ENSG00000120053	path:hsa00360	Amino acid metabolism	Phenylalanine metabolism - Homo sapiens (human)
GOT2	2806	ENSG00000125166	path:hsa00360	Amino acid metabolism	Phenylalanine metabolism - Homo sapiens (human)
AOC2	314	ENSG00000131480	path:hsa00360	Amino acid metabolism	Phenylalanine metabolism - Homo sapiens (human)
HPD	3242	ENSG00000158104	path:hsa00360	Amino acid metabolism	Phenylalanine metabolism - Homo sapiens (human)
MAOA	4128	ENSG00000189221	path:hsa00360	Amino acid metabolism	Phenylalanine metabolism - Homo sapiens (human)
MAOB	4129	ENSG00000069535	path:hsa00360	Amino acid metabolism	Phenylalanine metabolism - Homo sapiens (human)
MIF	4282	ENSG00000240972	path:hsa00360	Amino acid metabolism	Phenylalanine metabolism - Homo sapiens (human)
PAH	5053	ENSG00000171759	path:hsa00360	Amino acid metabolism	Phenylalanine metabolism - Homo sapiens (human)
TAT	6898	ENSG00000198650	path:hsa00360	Amino acid metabolism	Phenylalanine metabolism - Homo sapiens (human)
AOC3	8639	ENSG00000131471	path:hsa00360	Amino acid metabolism	Phenylalanine metabolism - Homo sapiens (human)
INMT	11185	ENSG00000241644	path:hsa00380	Amino acid metabolism	Tryptophan metabolism - Homo sapiens (human)
TPH2	121278	ENSG00000139287	path:hsa00380	Amino acid metabolism	Tryptophan metabolism - Homo sapiens (human)
AFMID	125061	ENSG00000183077	path:hsa00380	Amino acid metabolism	Tryptophan metabolism - Homo sapiens (human)
ACMSD	130013	ENSG00000153086	path:hsa00380	Amino acid metabolism	Tryptophan metabolism - Homo sapiens (human)
AANAT	15	ENSG00000129673	path:hsa00380	Amino acid metabolism	Tryptophan metabolism - Homo sapiens (human)
CYP1A1	1543	ENSG00000140465	path:hsa00380	Amino acid metabolism	Tryptophan metabolism - Homo sapiens (human)
CYP1A2	1544	ENSG00000140505	path:hsa00380	Amino acid metabolism	Tryptophan metabolism - Homo sapiens (human)
CYP1B1	1545	ENSG00000138061	path:hsa00380	Amino acid metabolism	Tryptophan metabolism - Homo sapiens (human)
DDC	1644	ENSG00000132437	path:hsa00380	Amino acid metabolism	Tryptophan metabolism - Homo sapiens (human)
IDO2	169355	ENSG00000188676	path:hsa00380	Amino acid metabolism	Tryptophan metabolism - Homo sapiens (human)
DLD	1738	ENSG00000091140	path:hsa00380	Amino acid metabolism	Tryptophan metabolism - Homo sapiens (human)
DLST	1743	ENSG00000119689	path:hsa00380	Amino acid metabolism	Tryptophan metabolism - Homo sapiens (human)
ECHS1	1892	ENSG00000127884	path:hsa00380	Amino acid metabolism	Tryptophan metabolism - Homo sapiens (human)
EHHADH	1962	ENSG00000113790	path:hsa00380	Amino acid metabolism	Tryptophan metabolism - Homo sapiens (human)
ALDH2	217	ENSG00000111275	path:hsa00380	Amino acid metabolism	Tryptophan metabolism - Homo sapiens (human)
ALDH1B1	219	ENSG00000137124	path:hsa00380	Amino acid metabolism	Tryptophan metabolism - Homo sapiens (human)
ALDH9A1	223	ENSG00000143149	path:hsa00380	Amino acid metabolism	Tryptophan metabolism - Homo sapiens (human)
ALDH3A2	224	ENSG00000072210	path:hsa00380	Amino acid metabolism	Tryptophan metabolism - Homo sapiens (human)
HAAO	23498	ENSG00000162882	path:hsa00380	Amino acid metabolism	Tryptophan metabolism - Homo sapiens (human)
IL4I1	259307	ENSG00000104951	path:hsa00380	Amino acid metabolism	Tryptophan metabolism - Homo sapiens (human)
AOC1	26	ENSG00000002726	path:hsa00380	Amino acid metabolism	Tryptophan metabolism - Homo sapiens (human)
GCDH	2639	ENSG00000105607	path:hsa00380	Amino acid metabolism	Tryptophan metabolism - Homo sapiens (human)
HADHA	3030	ENSG00000084754	path:hsa00380	Amino acid metabolism	Tryptophan metabolism - Homo sapiens (human)
HADH	3033	ENSG00000138796	path:hsa00380	Amino acid metabolism	Tryptophan metabolism - Homo sapiens (human)
AOX1	316	ENSG00000138356	path:hsa00380	Amino acid metabolism	Tryptophan metabolism - Homo sapiens (human)
IDO1	3620	ENSG00000131203	path:hsa00380	Amino acid metabolism	Tryptophan metabolism - Homo sapiens (human)
ACAT1	38	ENSG00000075239	path:hsa00380	Amino acid metabolism	Tryptophan metabolism - Homo sapiens (human)
ACAT2	39	ENSG00000120437	path:hsa00380	Amino acid metabolism	Tryptophan metabolism - Homo sapiens (human)
MAOA	4128	ENSG00000189221	path:hsa00380	Amino acid metabolism	Tryptophan metabolism - Homo sapiens (human)
MAOB	4129	ENSG00000069535	path:hsa00380	Amino acid metabolism	Tryptophan metabolism - Homo sapiens (human)
ASMT	438	ENSG00000196433	path:hsa00380	Amino acid metabolism	Tryptophan metabolism - Homo sapiens (human)
ASMT	438	ENSGR0000196433	path:hsa00380	Amino acid metabolism	Tryptophan metabolism - Homo sapiens (human)
ALDH7A1	501	ENSG00000164904	path:hsa00380	Amino acid metabolism	Tryptophan metabolism - Homo sapiens (human)
AADAT	51166	ENSG00000109576	path:hsa00380	Amino acid metabolism	Tryptophan metabolism - Homo sapiens (human)
DHTKD1	55526	ENSG00000181192	path:hsa00380	Amino acid metabolism	Tryptophan metabolism - Homo sapiens (human)
ALDH8A1	64577	ENSG00000118514	path:hsa00380	Amino acid metabolism	Tryptophan metabolism - Homo sapiens (human)
TDO2	6999	ENSG00000151790	path:hsa00380	Amino acid metabolism	Tryptophan metabolism - Homo sapiens (human)
TPH1	7166	ENSG00000129167	path:hsa00380	Amino acid metabolism	Tryptophan metabolism - Homo sapiens (human)
CAT	847	ENSG00000121691	path:hsa00380	Amino acid metabolism	Tryptophan metabolism - Homo sapiens (human)
KMO	8564	ENSG00000117009	path:hsa00380	Amino acid metabolism	Tryptophan metabolism - Homo sapiens (human)
KYNU	8942	ENSG00000115919	path:hsa00380	Amino acid metabolism	Tryptophan metabolism - Homo sapiens (human)
IL4I1	259307	ENSG00000104951	path:hsa00400	Amino acid metabolism	Phenylalanine, tyrosine and tryptophan biosynthesis - Homo sapiens (human)
GOT1	2805	ENSG00000120053	path:hsa00400	Amino acid metabolism	Phenylalanine, tyrosine and tryptophan biosynthesis - Homo sapiens (human)
GOT2	2806	ENSG00000125166	path:hsa00400	Amino acid metabolism	Phenylalanine, tyrosine and tryptophan biosynthesis - Homo sapiens (human)
PAH	5053	ENSG00000171759	path:hsa00400	Amino acid metabolism	Phenylalanine, tyrosine and tryptophan biosynthesis - Homo sapiens (human)
TAT	6898	ENSG00000198650	path:hsa00400	Amino acid metabolism	Phenylalanine, tyrosine and tryptophan biosynthesis - Homo sapiens (human)
ABAT	18	ENSG00000183044	path:hsa00410	Metabolism of other amino acids	beta-Alanine metabolism - Homo sapiens (human)
DPYD	1806	ENSG00000188641	path:hsa00410	Metabolism of other amino acids	beta-Alanine metabolism - Homo sapiens (human)
DPYS	1807	ENSG00000147647	path:hsa00410	Metabolism of other amino acids	beta-Alanine metabolism - Homo sapiens (human)
ECHS1	1892	ENSG00000127884	path:hsa00410	Metabolism of other amino acids	beta-Alanine metabolism - Homo sapiens (human)
EHHADH	1962	ENSG00000113790	path:hsa00410	Metabolism of other amino acids	beta-Alanine metabolism - Homo sapiens (human)
ALDH2	217	ENSG00000111275	path:hsa00410	Metabolism of other amino acids	beta-Alanine metabolism - Homo sapiens (human)
ALDH3A1	218	ENSG00000108602	path:hsa00410	Metabolism of other amino acids	beta-Alanine metabolism - Homo sapiens (human)
ALDH1B1	219	ENSG00000137124	path:hsa00410	Metabolism of other amino acids	beta-Alanine metabolism - Homo sapiens (human)
ALDH1A3	220	ENSG00000184254	path:hsa00410	Metabolism of other amino acids	beta-Alanine metabolism - Homo sapiens (human)
ALDH3B1	221	ENSG00000006534	path:hsa00410	Metabolism of other amino acids	beta-Alanine metabolism - Homo sapiens (human)
ALDH3B2	222	ENSG00000132746	path:hsa00410	Metabolism of other amino acids	beta-Alanine metabolism - Homo sapiens (human)
ALDH9A1	223	ENSG00000143149	path:hsa00410	Metabolism of other amino acids	beta-Alanine metabolism - Homo sapiens (human)
ALDH3A2	224	ENSG00000072210	path:hsa00410	Metabolism of other amino acids	beta-Alanine metabolism - Homo sapiens (human)
MLYCD	23417	ENSG00000103150	path:hsa00410	Metabolism of other amino acids	beta-Alanine metabolism - Homo sapiens (human)
GAD1	2571	ENSG00000128683	path:hsa00410	Metabolism of other amino acids	beta-Alanine metabolism - Homo sapiens (human)
GAD2	2572	ENSG00000136750	path:hsa00410	Metabolism of other amino acids	beta-Alanine metabolism - Homo sapiens (human)
HIBCH	26275	ENSG00000198130	path:hsa00410	Metabolism of other amino acids	beta-Alanine metabolism - Homo sapiens (human)
HADHA	3030	ENSG00000084754	path:hsa00410	Metabolism of other amino acids	beta-Alanine metabolism - Homo sapiens (human)
AOC2	314	ENSG00000131480	path:hsa00410	Metabolism of other amino acids	beta-Alanine metabolism - Homo sapiens (human)
GADL1	339896	ENSG00000144644	path:hsa00410	Metabolism of other amino acids	beta-Alanine metabolism - Homo sapiens (human)
ACADM	34	ENSG00000117054	path:hsa00410	Metabolism of other amino acids	beta-Alanine metabolism - Homo sapiens (human)
ALDH6A1	4329	ENSG00000119711	path:hsa00410	Metabolism of other amino acids	beta-Alanine metabolism - Homo sapiens (human)
ALDH7A1	501	ENSG00000164904	path:hsa00410	Metabolism of other amino acids	beta-Alanine metabolism - Homo sapiens (human)
UPB1	51733	ENSG00000100024	path:hsa00410	Metabolism of other amino acids	beta-Alanine metabolism - Homo sapiens (human)
SMOX	54498	ENSG00000088826	path:hsa00410	Metabolism of other amino acids	beta-Alanine metabolism - Homo sapiens (human)
CNDP2	55748	ENSG00000133313	path:hsa00410	Metabolism of other amino acids	beta-Alanine metabolism - Homo sapiens (human)
CARNS1	57571	ENSG00000172508	path:hsa00410	Metabolism of other amino acids	beta-Alanine metabolism - Homo sapiens (human)
SMS	6611	ENSG00000102172	path:hsa00410	Metabolism of other amino acids	beta-Alanine metabolism - Homo sapiens (human)
SRM	6723	ENSG00000116649	path:hsa00410	Metabolism of other amino acids	beta-Alanine metabolism - Homo sapiens (human)
CNDP1	84735	ENSG00000150656	path:hsa00410	Metabolism of other amino acids	beta-Alanine metabolism - Homo sapiens (human)
AOC3	8639	ENSG00000131471	path:hsa00410	Metabolism of other amino acids	beta-Alanine metabolism - Homo sapiens (human)
CDO1	1036	ENSG00000129596	path:hsa00430	Metabolism of other amino acids	Taurine and hypotaurine metabolism - Homo sapiens (human)
GGT6	124975	ENSG00000167741	path:hsa00430	Metabolism of other amino acids	Taurine and hypotaurine metabolism - Homo sapiens (human)
GAD1	2571	ENSG00000128683	path:hsa00430	Metabolism of other amino acids	Taurine and hypotaurine metabolism - Homo sapiens (human)
GAD2	2572	ENSG00000136750	path:hsa00430	Metabolism of other amino acids	Taurine and hypotaurine metabolism - Homo sapiens (human)
GGT1	2678	ENSG00000100031	path:hsa00430	Metabolism of other amino acids	Taurine and hypotaurine metabolism - Homo sapiens (human)
GGT7	2686	ENSG00000131067	path:hsa00430	Metabolism of other amino acids	Taurine and hypotaurine metabolism - Homo sapiens (human)
GGT5	2687	ENSG00000099998	path:hsa00430	Metabolism of other amino acids	Taurine and hypotaurine metabolism - Homo sapiens (human)
GADL1	339896	ENSG00000144644	path:hsa00430	Metabolism of other amino acids	Taurine and hypotaurine metabolism - Homo sapiens (human)
CSAD	51380	ENSG00000139631	path:hsa00430	Metabolism of other amino acids	Taurine and hypotaurine metabolism - Homo sapiens (human)
BAAT	570	ENSG00000136881	path:hsa00430	Metabolism of other amino acids	Taurine and hypotaurine metabolism - Homo sapiens (human)
ADO	84890	ENSG00000181915	path:hsa00430	Metabolism of other amino acids	Taurine and hypotaurine metabolism - Homo sapiens (human)
CEPT1	10390	ENSG00000134255	path:hsa00440	Metabolism of other amino acids	Phosphonate and phosphinate metabolism - Homo sapiens (human)
PCYT1A	5130	ENSG00000161217	path:hsa00440	Metabolism of other amino acids	Phosphonate and phosphinate metabolism - Homo sapiens (human)
CHPT1	56994	ENSG00000111666	path:hsa00440	Metabolism of other amino acids	Phosphonate and phosphinate metabolism - Homo sapiens (human)
PCYT2	5833	ENSG00000185813	path:hsa00440	Metabolism of other amino acids	Phosphonate and phosphinate metabolism - Homo sapiens (human)
PCYT1B	9468	ENSG00000102230	path:hsa00440	Metabolism of other amino acids	Phosphonate and phosphinate metabolism - Homo sapiens (human)
TXNRD2	10587	ENSG00000184470	path:hsa00450	Metabolism of other amino acids	Selenocompound metabolism - Homo sapiens (human)
INMT	11185	ENSG00000241644	path:hsa00450	Metabolism of other amino acids	Selenocompound metabolism - Homo sapiens (human)
TXNRD3	114112	ENSG00000197763	path:hsa00450	Metabolism of other amino acids	Selenocompound metabolism - Homo sapiens (human)
PSTK	118672	ENSG00000179988	path:hsa00450	Metabolism of other amino acids	Selenocompound metabolism - Homo sapiens (human)
CTH	1491	ENSG00000116761	path:hsa00450	Metabolism of other amino acids	Selenocompound metabolism - Homo sapiens (human)
SEPHS2	22928	ENSG00000179918	path:hsa00450	Metabolism of other amino acids	Selenocompound metabolism - Homo sapiens (human)
SEPHS1	22929	ENSG00000086475	path:hsa00450	Metabolism of other amino acids	Selenocompound metabolism - Homo sapiens (human)
MARS	4141	ENSG00000166986	path:hsa00450	Metabolism of other amino acids	Selenocompound metabolism - Homo sapiens (human)
MTR	4548	ENSG00000116984	path:hsa00450	Metabolism of other amino acids	Selenocompound metabolism - Homo sapiens (human)
SEPSECS	51091	ENSG00000109618	path:hsa00450	Metabolism of other amino acids	Selenocompound metabolism - Homo sapiens (human)
SCLY	51540	ENSG00000132330	path:hsa00450	Metabolism of other amino acids	Selenocompound metabolism - Homo sapiens (human)
TXNRD1	7296	ENSG00000198431	path:hsa00450	Metabolism of other amino acids	Selenocompound metabolism - Homo sapiens (human)
PAPSS2	9060	ENSG00000198682	path:hsa00450	Metabolism of other amino acids	Selenocompound metabolism - Homo sapiens (human)
PAPSS1	9061	ENSG00000138801	path:hsa00450	Metabolism of other amino acids	Selenocompound metabolism - Homo sapiens (human)
MARS2	92935	ENSG00000247626	path:hsa00450	Metabolism of other amino acids	Selenocompound metabolism - Homo sapiens (human)
GLS2	27165	ENSG00000135423	path:hsa00471	Metabolism of other amino acids	D-Glutamine and D-glutamate metabolism - Homo sapiens (human)
GLS	2744	ENSG00000115419	path:hsa00471	Metabolism of other amino acids	D-Glutamine and D-glutamate metabolism - Homo sapiens (human)
GLUD1	2746	ENSG00000148672	path:hsa00471	Metabolism of other amino acids	D-Glutamine and D-glutamate metabolism - Homo sapiens (human)
GLUD2	2747	ENSG00000182890	path:hsa00471	Metabolism of other amino acids	D-Glutamine and D-glutamate metabolism - Homo sapiens (human)
DAO	1610	ENSG00000110887	path:hsa00472	Metabolism of other amino acids	D-Arginine and D-ornithine metabolism - Homo sapiens (human)
GSTO2	119391	ENSG00000065621	path:hsa00480	Metabolism of other amino acids	Glutathione metabolism - Homo sapiens (human)
GGT6	124975	ENSG00000167741	path:hsa00480	Metabolism of other amino acids	Glutathione metabolism - Homo sapiens (human)
GSTA5	221357	ENSG00000182793	path:hsa00480	Metabolism of other amino acids	Glutathione metabolism - Homo sapiens (human)
G6PD	2539	ENSG00000160211	path:hsa00480	Metabolism of other amino acids	Glutathione metabolism - Homo sapiens (human)
GPX6	257202	ENSG00000198704	path:hsa00480	Metabolism of other amino acids	Glutathione metabolism - Homo sapiens (human)
GGT1	2678	ENSG00000100031	path:hsa00480	Metabolism of other amino acids	Glutathione metabolism - Homo sapiens (human)
GGT7	2686	ENSG00000131067	path:hsa00480	Metabolism of other amino acids	Glutathione metabolism - Homo sapiens (human)
GGT5	2687	ENSG00000099998	path:hsa00480	Metabolism of other amino acids	Glutathione metabolism - Homo sapiens (human)
OPLAH	26873	ENSG00000178814	path:hsa00480	Metabolism of other amino acids	Glutathione metabolism - Homo sapiens (human)
GCLC	2729	ENSG00000001084	path:hsa00480	Metabolism of other amino acids	Glutathione metabolism - Homo sapiens (human)
GCLM	2730	ENSG00000023909	path:hsa00480	Metabolism of other amino acids	Glutathione metabolism - Homo sapiens (human)
HPGDS	27306	ENSG00000163106	path:hsa00480	Metabolism of other amino acids	Glutathione metabolism - Homo sapiens (human)
GPX1	2876	ENSG00000233276	path:hsa00480	Metabolism of other amino acids	Glutathione metabolism - Homo sapiens (human)
GPX2	2877	ENSG00000176153	path:hsa00480	Metabolism of other amino acids	Glutathione metabolism - Homo sapiens (human)
GPX3	2878	ENSG00000211445	path:hsa00480	Metabolism of other amino acids	Glutathione metabolism - Homo sapiens (human)
GPX4	2879	ENSG00000167468	path:hsa00480	Metabolism of other amino acids	Glutathione metabolism - Homo sapiens (human)
GPX5	2880	ENSG00000224586	path:hsa00480	Metabolism of other amino acids	Glutathione metabolism - Homo sapiens (human)
GPX7	2882	ENSG00000116157	path:hsa00480	Metabolism of other amino acids	Glutathione metabolism - Homo sapiens (human)
ANPEP	290	ENSG00000166825	path:hsa00480	Metabolism of other amino acids	Glutathione metabolism - Homo sapiens (human)
GSR	2936	ENSG00000104687	path:hsa00480	Metabolism of other amino acids	Glutathione metabolism - Homo sapiens (human)
GSS	2937	ENSG00000100983	path:hsa00480	Metabolism of other amino acids	Glutathione metabolism - Homo sapiens (human)
GSTA1	2938	ENSG00000243955	path:hsa00480	Metabolism of other amino acids	Glutathione metabolism - Homo sapiens (human)
GSTA2	2939	ENSG00000244067	path:hsa00480	Metabolism of other amino acids	Glutathione metabolism - Homo sapiens (human)
GSTA3	2940	ENSG00000174156	path:hsa00480	Metabolism of other amino acids	Glutathione metabolism - Homo sapiens (human)
GSTA4	2941	ENSG00000170899	path:hsa00480	Metabolism of other amino acids	Glutathione metabolism - Homo sapiens (human)
GSTM1	2944	ENSG00000134184	path:hsa00480	Metabolism of other amino acids	Glutathione metabolism - Homo sapiens (human)
GSTM2	2946	ENSG00000213366	path:hsa00480	Metabolism of other amino acids	Glutathione metabolism - Homo sapiens (human)
GSTM3	2947	ENSG00000134202	path:hsa00480	Metabolism of other amino acids	Glutathione metabolism - Homo sapiens (human)
GSTM4	2948	ENSG00000168765	path:hsa00480	Metabolism of other amino acids	Glutathione metabolism - Homo sapiens (human)
GSTM5	2949	ENSG00000134201	path:hsa00480	Metabolism of other amino acids	Glutathione metabolism - Homo sapiens (human)
GSTP1	2950	ENSG00000084207	path:hsa00480	Metabolism of other amino acids	Glutathione metabolism - Homo sapiens (human)
GSTT2	2953	ENSG00000099984	path:hsa00480	Metabolism of other amino acids	Glutathione metabolism - Homo sapiens (human)
IDH1	3417	ENSG00000138413	path:hsa00480	Metabolism of other amino acids	Glutathione metabolism - Homo sapiens (human)
IDH2	3418	ENSG00000182054	path:hsa00480	Metabolism of other amino acids	Glutathione metabolism - Homo sapiens (human)
GSTK1	373156	ENSG00000197448	path:hsa00480	Metabolism of other amino acids	Glutathione metabolism - Homo sapiens (human)
MGST1	4257	ENSG00000008394	path:hsa00480	Metabolism of other amino acids	Glutathione metabolism - Homo sapiens (human)
MGST2	4258	ENSG00000085871	path:hsa00480	Metabolism of other amino acids	Glutathione metabolism - Homo sapiens (human)
MGST3	4259	ENSG00000143198	path:hsa00480	Metabolism of other amino acids	Glutathione metabolism - Homo sapiens (human)
GPX8	493869	ENSG00000164294	path:hsa00480	Metabolism of other amino acids	Glutathione metabolism - Homo sapiens (human)
CHAC2	494143	ENSG00000143942	path:hsa00480	Metabolism of other amino acids	Glutathione metabolism - Homo sapiens (human)
ODC1	4953	ENSG00000115758	path:hsa00480	Metabolism of other amino acids	Glutathione metabolism - Homo sapiens (human)
RRM2B	50484	ENSG00000048392	path:hsa00480	Metabolism of other amino acids	Glutathione metabolism - Homo sapiens (human)
LAP3	51056	ENSG00000002549	path:hsa00480	Metabolism of other amino acids	Glutathione metabolism - Homo sapiens (human)
TXNDC12	51060	ENSG00000117862	path:hsa00480	Metabolism of other amino acids	Glutathione metabolism - Homo sapiens (human)
NAT8B	51471	ENSG00000204872	path:hsa00480	Metabolism of other amino acids	Glutathione metabolism - Homo sapiens (human)
PGD	5226	ENSG00000142657	path:hsa00480	Metabolism of other amino acids	Glutathione metabolism - Homo sapiens (human)
RRM1	6240	ENSG00000167325	path:hsa00480	Metabolism of other amino acids	Glutathione metabolism - Homo sapiens (human)
RRM2	6241	ENSG00000171848	path:hsa00480	Metabolism of other amino acids	Glutathione metabolism - Homo sapiens (human)
GSTT2B	653689	ENSG00000133433	path:hsa00480	Metabolism of other amino acids	Glutathione metabolism - Homo sapiens (human)
SMS	6611	ENSG00000102172	path:hsa00480	Metabolism of other amino acids	Glutathione metabolism - Homo sapiens (human)
SRM	6723	ENSG00000116649	path:hsa00480	Metabolism of other amino acids	Glutathione metabolism - Homo sapiens (human)
GGCT	79017	ENSG00000006625	path:hsa00480	Metabolism of other amino acids	Glutathione metabolism - Homo sapiens (human)
CHAC1	79094	ENSG00000128965	path:hsa00480	Metabolism of other amino acids	Glutathione metabolism - Homo sapiens (human)
NAT8	9027	ENSG00000144035	path:hsa00480	Metabolism of other amino acids	Glutathione metabolism - Homo sapiens (human)
GSTO1	9446	ENSG00000148834	path:hsa00480	Metabolism of other amino acids	Glutathione metabolism - Homo sapiens (human)
TREH	11181	ENSG00000118094	path:hsa00500	Carbohydrate metabolism	Starch and sucrose metabolism - Homo sapiens (human)
AGL	178	ENSG00000162688	path:hsa00500	Carbohydrate metabolism	Starch and sucrose metabolism - Homo sapiens (human)
G6PC	2538	ENSG00000131482	path:hsa00500	Carbohydrate metabolism	Starch and sucrose metabolism - Homo sapiens (human)
GAA	2548	ENSG00000171298	path:hsa00500	Carbohydrate metabolism	Starch and sucrose metabolism - Homo sapiens (human)
GANC	2595	ENSG00000214013	path:hsa00500	Carbohydrate metabolism	Starch and sucrose metabolism - Homo sapiens (human)
GBE1	2632	ENSG00000114480	path:hsa00500	Carbohydrate metabolism	Starch and sucrose metabolism - Homo sapiens (human)
GCK	2645	ENSG00000106633	path:hsa00500	Carbohydrate metabolism	Starch and sucrose metabolism - Homo sapiens (human)
AMY1A	276	ENSG00000237763	path:hsa00500	Carbohydrate metabolism	Starch and sucrose metabolism - Homo sapiens (human)
AMY1B	277	ENSG00000174876	path:hsa00500	Carbohydrate metabolism	Starch and sucrose metabolism - Homo sapiens (human)
AMY1C	278	ENSG00000187733	path:hsa00500	Carbohydrate metabolism	Starch and sucrose metabolism - Homo sapiens (human)
AMY2A	279	ENSG00000243480	path:hsa00500	Carbohydrate metabolism	Starch and sucrose metabolism - Homo sapiens (human)
AMY2B	280	ENSG00000240038	path:hsa00500	Carbohydrate metabolism	Starch and sucrose metabolism - Homo sapiens (human)
GPI	2821	ENSG00000105220	path:hsa00500	Carbohydrate metabolism	Starch and sucrose metabolism - Homo sapiens (human)
PGM2L1	283209	ENSG00000165434	path:hsa00500	Carbohydrate metabolism	Starch and sucrose metabolism - Homo sapiens (human)
GYG1	2992	ENSG00000163754	path:hsa00500	Carbohydrate metabolism	Starch and sucrose metabolism - Homo sapiens (human)
GYS1	2997	ENSG00000104812	path:hsa00500	Carbohydrate metabolism	Starch and sucrose metabolism - Homo sapiens (human)
GYS2	2998	ENSG00000111713	path:hsa00500	Carbohydrate metabolism	Starch and sucrose metabolism - Homo sapiens (human)
HK1	3098	ENSG00000156515	path:hsa00500	Carbohydrate metabolism	Starch and sucrose metabolism - Homo sapiens (human)
HK2	3099	ENSG00000159399	path:hsa00500	Carbohydrate metabolism	Starch and sucrose metabolism - Homo sapiens (human)
HK3	3101	ENSG00000160883	path:hsa00500	Carbohydrate metabolism	Starch and sucrose metabolism - Homo sapiens (human)
ENPP1	5167	ENSG00000197594	path:hsa00500	Carbohydrate metabolism	Starch and sucrose metabolism - Homo sapiens (human)
ENPP3	5169	ENSG00000154269	path:hsa00500	Carbohydrate metabolism	Starch and sucrose metabolism - Homo sapiens (human)
PGM1	5236	ENSG00000079739	path:hsa00500	Carbohydrate metabolism	Starch and sucrose metabolism - Homo sapiens (human)
PGM2	55276	ENSG00000169299	path:hsa00500	Carbohydrate metabolism	Starch and sucrose metabolism - Homo sapiens (human)
GBA3	57733	ENSG00000249948	path:hsa00500	Carbohydrate metabolism	Starch and sucrose metabolism - Homo sapiens (human)
G6PC2	57818	ENSG00000152254	path:hsa00500	Carbohydrate metabolism	Starch and sucrose metabolism - Homo sapiens (human)
PYGB	5834	ENSG00000100994	path:hsa00500	Carbohydrate metabolism	Starch and sucrose metabolism - Homo sapiens (human)
PYGL	5836	ENSG00000100504	path:hsa00500	Carbohydrate metabolism	Starch and sucrose metabolism - Homo sapiens (human)
PYGM	5837	ENSG00000068976	path:hsa00500	Carbohydrate metabolism	Starch and sucrose metabolism - Homo sapiens (human)
SI	6476	ENSG00000090402	path:hsa00500	Carbohydrate metabolism	Starch and sucrose metabolism - Homo sapiens (human)
UGP2	7360	ENSG00000169764	path:hsa00500	Carbohydrate metabolism	Starch and sucrose metabolism - Homo sapiens (human)
HKDC1	80201	ENSG00000156510	path:hsa00500	Carbohydrate metabolism	Starch and sucrose metabolism - Homo sapiens (human)
GYG2	8908	ENSG00000056998	path:hsa00500	Carbohydrate metabolism	Starch and sucrose metabolism - Homo sapiens (human)
MGAM	8972	ENSG00000257335	path:hsa00500	Carbohydrate metabolism	Starch and sucrose metabolism - Homo sapiens (human)
G6PC3	92579	ENSG00000141349	path:hsa00500	Carbohydrate metabolism	Starch and sucrose metabolism - Homo sapiens (human)
ALG3	10195	ENSG00000214160	path:hsa00510	Glycan biosynthesis and metabolism	N-Glycan biosynthesis - Homo sapiens (human)
MAN1A2	10905	ENSG00000198162	path:hsa00510	Glycan biosynthesis and metabolism	N-Glycan biosynthesis - Homo sapiens (human)
MAN1B1	11253	ENSG00000177239	path:hsa00510	Glycan biosynthesis and metabolism	N-Glycan biosynthesis - Homo sapiens (human)
MGAT4B	11282	ENSG00000161013	path:hsa00510	Glycan biosynthesis and metabolism	N-Glycan biosynthesis - Homo sapiens (human)
MGAT4A	11320	ENSG00000071073	path:hsa00510	Glycan biosynthesis and metabolism	N-Glycan biosynthesis - Homo sapiens (human)
ALG10B	144245	ENSG00000175548	path:hsa00510	Glycan biosynthesis and metabolism	N-Glycan biosynthesis - Homo sapiens (human)
MGAT5B	146664	ENSG00000167889	path:hsa00510	Glycan biosynthesis and metabolism	N-Glycan biosynthesis - Homo sapiens (human)
MGAT4D	152586	ENSG00000205301	path:hsa00510	Glycan biosynthesis and metabolism	N-Glycan biosynthesis - Homo sapiens (human)
DAD1	1603	ENSG00000129562	path:hsa00510	Glycan biosynthesis and metabolism	N-Glycan biosynthesis - Homo sapiens (human)
DDOST	1650	ENSG00000244038	path:hsa00510	Glycan biosynthesis and metabolism	N-Glycan biosynthesis - Homo sapiens (human)
DPAGT1	1798	ENSG00000172269	path:hsa00510	Glycan biosynthesis and metabolism	N-Glycan biosynthesis - Homo sapiens (human)
ALG14	199857	ENSG00000172339	path:hsa00510	Glycan biosynthesis and metabolism	N-Glycan biosynthesis - Homo sapiens (human)
STT3B	201595	ENSG00000163527	path:hsa00510	Glycan biosynthesis and metabolism	N-Glycan biosynthesis - Homo sapiens (human)
DOLK	22845	ENSG00000175283	path:hsa00510	Glycan biosynthesis and metabolism	N-Glycan biosynthesis - Homo sapiens (human)
GANAB	23193	ENSG00000089597	path:hsa00510	Glycan biosynthesis and metabolism	N-Glycan biosynthesis - Homo sapiens (human)
FUT8	2530	ENSG00000033170	path:hsa00510	Glycan biosynthesis and metabolism	N-Glycan biosynthesis - Homo sapiens (human)
MGAT4C	25834	ENSG00000182050	path:hsa00510	Glycan biosynthesis and metabolism	N-Glycan biosynthesis - Homo sapiens (human)
B4GALT1	2683	ENSG00000086062	path:hsa00510	Glycan biosynthesis and metabolism	N-Glycan biosynthesis - Homo sapiens (human)
ALG5	29880	ENSG00000120697	path:hsa00510	Glycan biosynthesis and metabolism	N-Glycan biosynthesis - Homo sapiens (human)
ALG6	29929	ENSG00000088035	path:hsa00510	Glycan biosynthesis and metabolism	N-Glycan biosynthesis - Homo sapiens (human)
STT3A	3703	ENSG00000134910	path:hsa00510	Glycan biosynthesis and metabolism	N-Glycan biosynthesis - Homo sapiens (human)
MAN1A1	4121	ENSG00000111885	path:hsa00510	Glycan biosynthesis and metabolism	N-Glycan biosynthesis - Homo sapiens (human)
MAN2A2	4122	ENSG00000196547	path:hsa00510	Glycan biosynthesis and metabolism	N-Glycan biosynthesis - Homo sapiens (human)
MAN2A1	4124	ENSG00000112893	path:hsa00510	Glycan biosynthesis and metabolism	N-Glycan biosynthesis - Homo sapiens (human)
MGAT1	4245	ENSG00000131446	path:hsa00510	Glycan biosynthesis and metabolism	N-Glycan biosynthesis - Homo sapiens (human)
MGAT2	4247	ENSG00000168282	path:hsa00510	Glycan biosynthesis and metabolism	N-Glycan biosynthesis - Homo sapiens (human)
MGAT3	4248	ENSG00000128268	path:hsa00510	Glycan biosynthesis and metabolism	N-Glycan biosynthesis - Homo sapiens (human)
MGAT5	4249	ENSG00000152127	path:hsa00510	Glycan biosynthesis and metabolism	N-Glycan biosynthesis - Homo sapiens (human)
ALG11	440138	ENSG00000253710	path:hsa00510	Glycan biosynthesis and metabolism	N-Glycan biosynthesis - Homo sapiens (human)
DPM3	54344	ENSG00000179085	path:hsa00510	Glycan biosynthesis and metabolism	N-Glycan biosynthesis - Homo sapiens (human)
ALG1	56052	ENSG00000033011	path:hsa00510	Glycan biosynthesis and metabolism	N-Glycan biosynthesis - Homo sapiens (human)
MAN1C1	57134	ENSG00000117643	path:hsa00510	Glycan biosynthesis and metabolism	N-Glycan biosynthesis - Homo sapiens (human)
DOLPP1	57171	ENSG00000167130	path:hsa00510	Glycan biosynthesis and metabolism	N-Glycan biosynthesis - Homo sapiens (human)
RPN1	6184	ENSG00000163902	path:hsa00510	Glycan biosynthesis and metabolism	N-Glycan biosynthesis - Homo sapiens (human)
RPN2	6185	ENSG00000118705	path:hsa00510	Glycan biosynthesis and metabolism	N-Glycan biosynthesis - Homo sapiens (human)
ST6GAL1	6480	ENSG00000073849	path:hsa00510	Glycan biosynthesis and metabolism	N-Glycan biosynthesis - Homo sapiens (human)
MOGS	7841	ENSG00000115275	path:hsa00510	Glycan biosynthesis and metabolism	N-Glycan biosynthesis - Homo sapiens (human)
ALG8	79053	ENSG00000159063	path:hsa00510	Glycan biosynthesis and metabolism	N-Glycan biosynthesis - Homo sapiens (human)
ALG12	79087	ENSG00000182858	path:hsa00510	Glycan biosynthesis and metabolism	N-Glycan biosynthesis - Homo sapiens (human)
SRD5A3	79644	ENSG00000128039	path:hsa00510	Glycan biosynthesis and metabolism	N-Glycan biosynthesis - Homo sapiens (human)
ALG9	79796	ENSG00000086848	path:hsa00510	Glycan biosynthesis and metabolism	N-Glycan biosynthesis - Homo sapiens (human)
ALG13	79868	ENSG00000101901	path:hsa00510	Glycan biosynthesis and metabolism	N-Glycan biosynthesis - Homo sapiens (human)
TUSC3	7991	ENSG00000104723	path:hsa00510	Glycan biosynthesis and metabolism	N-Glycan biosynthesis - Homo sapiens (human)
ST6GAL2	84620	ENSG00000144057	path:hsa00510	Glycan biosynthesis and metabolism	N-Glycan biosynthesis - Homo sapiens (human)
ALG10	84920	ENSG00000139133	path:hsa00510	Glycan biosynthesis and metabolism	N-Glycan biosynthesis - Homo sapiens (human)
ALG2	85365	ENSG00000119523	path:hsa00510	Glycan biosynthesis and metabolism	N-Glycan biosynthesis - Homo sapiens (human)
B4GALT3	8703	ENSG00000158850	path:hsa00510	Glycan biosynthesis and metabolism	N-Glycan biosynthesis - Homo sapiens (human)
B4GALT2	8704	ENSG00000117411	path:hsa00510	Glycan biosynthesis and metabolism	N-Glycan biosynthesis - Homo sapiens (human)
DPM1	8813	ENSG00000000419	path:hsa00510	Glycan biosynthesis and metabolism	N-Glycan biosynthesis - Homo sapiens (human)
DPM2	8818	ENSG00000136908	path:hsa00510	Glycan biosynthesis and metabolism	N-Glycan biosynthesis - Homo sapiens (human)
NEU3	10825	ENSG00000162139	path:hsa00511	Glycan biosynthesis and metabolism	Other glycan degradation - Homo sapiens (human)
NEU4	129807	ENSG00000204099	path:hsa00511	Glycan biosynthesis and metabolism	Other glycan degradation - Homo sapiens (human)
AGA	175	ENSG00000038002	path:hsa00511	Glycan biosynthesis and metabolism	Other glycan degradation - Homo sapiens (human)
MAN2B2	23324	ENSG00000013288	path:hsa00511	Glycan biosynthesis and metabolism	Other glycan degradation - Homo sapiens (human)
FUCA1	2517	ENSG00000179163	path:hsa00511	Glycan biosynthesis and metabolism	Other glycan degradation - Homo sapiens (human)
FUCA2	2519	ENSG00000001036	path:hsa00511	Glycan biosynthesis and metabolism	Other glycan degradation - Homo sapiens (human)
GBA	2629	ENSG00000177628	path:hsa00511	Glycan biosynthesis and metabolism	Other glycan degradation - Homo sapiens (human)
GLB1	2720	ENSG00000170266	path:hsa00511	Glycan biosynthesis and metabolism	Other glycan degradation - Homo sapiens (human)
HEXA	3073	ENSG00000213614	path:hsa00511	Glycan biosynthesis and metabolism	Other glycan degradation - Homo sapiens (human)
HEXB	3074	ENSG00000049860	path:hsa00511	Glycan biosynthesis and metabolism	Other glycan degradation - Homo sapiens (human)
MAN2C1	4123	ENSG00000140400	path:hsa00511	Glycan biosynthesis and metabolism	Other glycan degradation - Homo sapiens (human)
MAN2C1	4123	ENSG00000280564	path:hsa00511	Glycan biosynthesis and metabolism	Other glycan degradation - Homo sapiens (human)
MAN2B1	4125	ENSG00000104774	path:hsa00511	Glycan biosynthesis and metabolism	Other glycan degradation - Homo sapiens (human)
MANBA	4126	ENSG00000109323	path:hsa00511	Glycan biosynthesis and metabolism	Other glycan degradation - Homo sapiens (human)
NEU1	4758	ENSG00000204386	path:hsa00511	Glycan biosynthesis and metabolism	Other glycan degradation - Homo sapiens (human)
NEU2	4759	ENSG00000115488	path:hsa00511	Glycan biosynthesis and metabolism	Other glycan degradation - Homo sapiens (human)
GBA2	57704	ENSG00000070610	path:hsa00511	Glycan biosynthesis and metabolism	Other glycan degradation - Homo sapiens (human)
ENGASE	64772	ENSG00000167280	path:hsa00511	Glycan biosynthesis and metabolism	Other glycan degradation - Homo sapiens (human)
POC1B-GALNT4	100528030	ENSG00000259075	path:hsa00512	Glycan biosynthesis and metabolism	Mucin type O-glycan biosynthesis - Homo sapiens (human)
GALNT6	11226	ENSG00000139629	path:hsa00512	Glycan biosynthesis and metabolism	Mucin type O-glycan biosynthesis - Homo sapiens (human)
GALNT5	11227	ENSG00000136542	path:hsa00512	Glycan biosynthesis and metabolism	Mucin type O-glycan biosynthesis - Homo sapiens (human)
GALNT13	114805	ENSG00000144278	path:hsa00512	Glycan biosynthesis and metabolism	Mucin type O-glycan biosynthesis - Homo sapiens (human)
GALNT15	117248	ENSG00000131386	path:hsa00512	Glycan biosynthesis and metabolism	Mucin type O-glycan biosynthesis - Homo sapiens (human)
GALNTL5	168391	ENSG00000106648	path:hsa00512	Glycan biosynthesis and metabolism	Mucin type O-glycan biosynthesis - Homo sapiens (human)
B3GNT6	192134	ENSG00000198488	path:hsa00512	Glycan biosynthesis and metabolism	Mucin type O-glycan biosynthesis - Homo sapiens (human)
GALNT1	2589	ENSG00000141429	path:hsa00512	Glycan biosynthesis and metabolism	Mucin type O-glycan biosynthesis - Homo sapiens (human)
GALNT2	2590	ENSG00000143641	path:hsa00512	Glycan biosynthesis and metabolism	Mucin type O-glycan biosynthesis - Homo sapiens (human)
GALNT3	2591	ENSG00000115339	path:hsa00512	Glycan biosynthesis and metabolism	Mucin type O-glycan biosynthesis - Homo sapiens (human)
GALNT8	26290	ENSG00000130035	path:hsa00512	Glycan biosynthesis and metabolism	Mucin type O-glycan biosynthesis - Homo sapiens (human)
GCNT1	2650	ENSG00000187210	path:hsa00512	Glycan biosynthesis and metabolism	Mucin type O-glycan biosynthesis - Homo sapiens (human)
C1GALT1C1	29071	ENSG00000171155	path:hsa00512	Glycan biosynthesis and metabolism	Mucin type O-glycan biosynthesis - Homo sapiens (human)
GALNT18	374378	ENSG00000110328	path:hsa00512	Glycan biosynthesis and metabolism	Mucin type O-glycan biosynthesis - Homo sapiens (human)
GALNTL6	442117	ENSG00000174473	path:hsa00512	Glycan biosynthesis and metabolism	Mucin type O-glycan biosynthesis - Homo sapiens (human)
GALNT9	50614	ENSG00000182870	path:hsa00512	Glycan biosynthesis and metabolism	Mucin type O-glycan biosynthesis - Homo sapiens (human)
GCNT4	51301	ENSG00000176928	path:hsa00512	Glycan biosynthesis and metabolism	Mucin type O-glycan biosynthesis - Homo sapiens (human)
GALNT7	51809	ENSG00000109586	path:hsa00512	Glycan biosynthesis and metabolism	Mucin type O-glycan biosynthesis - Homo sapiens (human)
GALNT10	55568	ENSG00000164574	path:hsa00512	Glycan biosynthesis and metabolism	Mucin type O-glycan biosynthesis - Homo sapiens (human)
ST6GALNAC1	55808	ENSG00000070526	path:hsa00512	Glycan biosynthesis and metabolism	Mucin type O-glycan biosynthesis - Homo sapiens (human)
C1GALT1	56913	ENSG00000106392	path:hsa00512	Glycan biosynthesis and metabolism	Mucin type O-glycan biosynthesis - Homo sapiens (human)
GALNT16	57452	ENSG00000100626	path:hsa00512	Glycan biosynthesis and metabolism	Mucin type O-glycan biosynthesis - Homo sapiens (human)
GALNT11	63917	ENSG00000178234	path:hsa00512	Glycan biosynthesis and metabolism	Mucin type O-glycan biosynthesis - Homo sapiens (human)
ST3GAL1	6482	ENSG00000008513	path:hsa00512	Glycan biosynthesis and metabolism	Mucin type O-glycan biosynthesis - Homo sapiens (human)
ST3GAL2	6483	ENSG00000157350	path:hsa00512	Glycan biosynthesis and metabolism	Mucin type O-glycan biosynthesis - Homo sapiens (human)
GALNT14	79623	ENSG00000158089	path:hsa00512	Glycan biosynthesis and metabolism	Mucin type O-glycan biosynthesis - Homo sapiens (human)
GALNT12	79695	ENSG00000119514	path:hsa00512	Glycan biosynthesis and metabolism	Mucin type O-glycan biosynthesis - Homo sapiens (human)
GALNT4	8693	ENSG00000257594	path:hsa00512	Glycan biosynthesis and metabolism	Mucin type O-glycan biosynthesis - Homo sapiens (human)
GCNT3	9245	ENSG00000140297	path:hsa00512	Glycan biosynthesis and metabolism	Mucin type O-glycan biosynthesis - Homo sapiens (human)
B4GALT5	9334	ENSG00000158470	path:hsa00512	Glycan biosynthesis and metabolism	Mucin type O-glycan biosynthesis - Homo sapiens (human)
POMT1	10585	ENSG00000130714	path:hsa00514	Glycan biosynthesis and metabolism	Other types of O-glycan biosynthesis - Homo sapiens (human)
COLGALT2	23127	ENSG00000198756	path:hsa00514	Glycan biosynthesis and metabolism	Other types of O-glycan biosynthesis - Homo sapiens (human)
POFUT2	23275	ENSG00000186866	path:hsa00514	Glycan biosynthesis and metabolism	Other types of O-glycan biosynthesis - Homo sapiens (human)
POFUT1	23509	ENSG00000101346	path:hsa00514	Glycan biosynthesis and metabolism	Other types of O-glycan biosynthesis - Homo sapiens (human)
B4GALT1	2683	ENSG00000086062	path:hsa00514	Glycan biosynthesis and metabolism	Other types of O-glycan biosynthesis - Homo sapiens (human)
GXYLT1	283464	ENSG00000151233	path:hsa00514	Glycan biosynthesis and metabolism	Other types of O-glycan biosynthesis - Homo sapiens (human)
EOGT	285203	ENSG00000163378	path:hsa00514	Glycan biosynthesis and metabolism	Other types of O-glycan biosynthesis - Homo sapiens (human)
POMT2	29954	ENSG00000009830	path:hsa00514	Glycan biosynthesis and metabolism	Other types of O-glycan biosynthesis - Homo sapiens (human)
LFNG	3955	ENSG00000106003	path:hsa00514	Glycan biosynthesis and metabolism	Other types of O-glycan biosynthesis - Homo sapiens (human)
MFNG	4242	ENSG00000100060	path:hsa00514	Glycan biosynthesis and metabolism	Other types of O-glycan biosynthesis - Homo sapiens (human)
POGLUT1	56983	ENSG00000163389	path:hsa00514	Glycan biosynthesis and metabolism	Other types of O-glycan biosynthesis - Homo sapiens (human)
RFNG	5986	ENSG00000169733	path:hsa00514	Glycan biosynthesis and metabolism	Other types of O-glycan biosynthesis - Homo sapiens (human)
ST6GAL1	6480	ENSG00000073849	path:hsa00514	Glycan biosynthesis and metabolism	Other types of O-glycan biosynthesis - Homo sapiens (human)
ST3GAL3	6487	ENSG00000126091	path:hsa00514	Glycan biosynthesis and metabolism	Other types of O-glycan biosynthesis - Homo sapiens (human)
GXYLT2	727936	ENSG00000172986	path:hsa00514	Glycan biosynthesis and metabolism	Other types of O-glycan biosynthesis - Homo sapiens (human)
COLGALT1	79709	ENSG00000130309	path:hsa00514	Glycan biosynthesis and metabolism	Other types of O-glycan biosynthesis - Homo sapiens (human)
ST6GAL2	84620	ENSG00000144057	path:hsa00514	Glycan biosynthesis and metabolism	Other types of O-glycan biosynthesis - Homo sapiens (human)
OGT	8473	ENSG00000147162	path:hsa00514	Glycan biosynthesis and metabolism	Other types of O-glycan biosynthesis - Homo sapiens (human)
B4GALT3	8703	ENSG00000158850	path:hsa00514	Glycan biosynthesis and metabolism	Other types of O-glycan biosynthesis - Homo sapiens (human)
B4GALT2	8704	ENSG00000117411	path:hsa00514	Glycan biosynthesis and metabolism	Other types of O-glycan biosynthesis - Homo sapiens (human)
PLOD3	8985	ENSG00000106397	path:hsa00514	Glycan biosynthesis and metabolism	Other types of O-glycan biosynthesis - Homo sapiens (human)
POMT1	10585	ENSG00000130714	path:hsa00515	Glycan biosynthesis and metabolism	Mannose type O-glycan biosynthesis - Homo sapiens (human)
FUT9	10690	ENSG00000172461	path:hsa00515	Glycan biosynthesis and metabolism	Mannose type O-glycan biosynthesis - Homo sapiens (human)
B4GAT1	11041	ENSG00000174684	path:hsa00515	Glycan biosynthesis and metabolism	Mannose type O-glycan biosynthesis - Homo sapiens (human)
B3GAT2	135152	ENSG00000112309	path:hsa00515	Glycan biosynthesis and metabolism	Mannose type O-glycan biosynthesis - Homo sapiens (human)
MGAT5B	146664	ENSG00000167889	path:hsa00515	Glycan biosynthesis and metabolism	Mannose type O-glycan biosynthesis - Homo sapiens (human)
B3GALNT2	148789	ENSG00000162885	path:hsa00515	Glycan biosynthesis and metabolism	Mannose type O-glycan biosynthesis - Homo sapiens (human)
FKTN	2218	ENSG00000106692	path:hsa00515	Glycan biosynthesis and metabolism	Mannose type O-glycan biosynthesis - Homo sapiens (human)
FUT4	2526	ENSG00000196371	path:hsa00515	Glycan biosynthesis and metabolism	Mannose type O-glycan biosynthesis - Homo sapiens (human)
B4GALT1	2683	ENSG00000086062	path:hsa00515	Glycan biosynthesis and metabolism	Mannose type O-glycan biosynthesis - Homo sapiens (human)
B3GAT1	27087	ENSG00000109956	path:hsa00515	Glycan biosynthesis and metabolism	Mannose type O-glycan biosynthesis - Homo sapiens (human)
POMT2	29954	ENSG00000009830	path:hsa00515	Glycan biosynthesis and metabolism	Mannose type O-glycan biosynthesis - Homo sapiens (human)
POMGNT1	55624	ENSG00000085998	path:hsa00515	Glycan biosynthesis and metabolism	Mannose type O-glycan biosynthesis - Homo sapiens (human)
ST3GAL3	6487	ENSG00000126091	path:hsa00515	Glycan biosynthesis and metabolism	Mannose type O-glycan biosynthesis - Homo sapiens (human)
ISPD	729920	ENSG00000214960	path:hsa00515	Glycan biosynthesis and metabolism	Mannose type O-glycan biosynthesis - Homo sapiens (human)
FKRP	79147	ENSG00000181027	path:hsa00515	Glycan biosynthesis and metabolism	Mannose type O-glycan biosynthesis - Homo sapiens (human)
POMK	84197	ENSG00000185900	path:hsa00515	Glycan biosynthesis and metabolism	Mannose type O-glycan biosynthesis - Homo sapiens (human)
POMGNT2	84892	ENSG00000144647	path:hsa00515	Glycan biosynthesis and metabolism	Mannose type O-glycan biosynthesis - Homo sapiens (human)
B4GALT3	8703	ENSG00000158850	path:hsa00515	Glycan biosynthesis and metabolism	Mannose type O-glycan biosynthesis - Homo sapiens (human)
B4GALT2	8704	ENSG00000117411	path:hsa00515	Glycan biosynthesis and metabolism	Mannose type O-glycan biosynthesis - Homo sapiens (human)
CHST10	9486	ENSG00000115526	path:hsa00515	Glycan biosynthesis and metabolism	Mannose type O-glycan biosynthesis - Homo sapiens (human)
GNPDA1	10007	ENSG00000113552	path:hsa00520	Carbohydrate metabolism	Amino sugar and nucleotide sugar metabolism - Homo sapiens (human)
GNE	10020	ENSG00000159921	path:hsa00520	Carbohydrate metabolism	Amino sugar and nucleotide sugar metabolism - Homo sapiens (human)
CHIT1	1118	ENSG00000133063	path:hsa00520	Carbohydrate metabolism	Amino sugar and nucleotide sugar metabolism - Homo sapiens (human)
GNPDA2	132789	ENSG00000163281	path:hsa00520	Carbohydrate metabolism	Amino sugar and nucleotide sugar metabolism - Homo sapiens (human)
NANP	140838	ENSG00000170191	path:hsa00520	Carbohydrate metabolism	Amino sugar and nucleotide sugar metabolism - Homo sapiens (human)
CYB5R3	1727	ENSG00000100243	path:hsa00520	Carbohydrate metabolism	Amino sugar and nucleotide sugar metabolism - Homo sapiens (human)
FUK	197258	ENSG00000157353	path:hsa00520	Carbohydrate metabolism	Amino sugar and nucleotide sugar metabolism - Homo sapiens (human)
GALE	2582	ENSG00000117308	path:hsa00520	Carbohydrate metabolism	Amino sugar and nucleotide sugar metabolism - Homo sapiens (human)
GALK1	2584	ENSG00000108479	path:hsa00520	Carbohydrate metabolism	Amino sugar and nucleotide sugar metabolism - Homo sapiens (human)
GALT	2592	ENSG00000213930	path:hsa00520	Carbohydrate metabolism	Amino sugar and nucleotide sugar metabolism - Homo sapiens (human)
GCK	2645	ENSG00000106633	path:hsa00520	Carbohydrate metabolism	Amino sugar and nucleotide sugar metabolism - Homo sapiens (human)
GFPT1	2673	ENSG00000198380	path:hsa00520	Carbohydrate metabolism	Amino sugar and nucleotide sugar metabolism - Homo sapiens (human)
CHIA	27159	ENSG00000134216	path:hsa00520	Carbohydrate metabolism	Amino sugar and nucleotide sugar metabolism - Homo sapiens (human)
GMDS	2762	ENSG00000112699	path:hsa00520	Carbohydrate metabolism	Amino sugar and nucleotide sugar metabolism - Homo sapiens (human)
GPI	2821	ENSG00000105220	path:hsa00520	Carbohydrate metabolism	Amino sugar and nucleotide sugar metabolism - Homo sapiens (human)
GMPPB	29925	ENSG00000173540	path:hsa00520	Carbohydrate metabolism	Amino sugar and nucleotide sugar metabolism - Homo sapiens (human)
GMPPA	29926	ENSG00000144591	path:hsa00520	Carbohydrate metabolism	Amino sugar and nucleotide sugar metabolism - Homo sapiens (human)
HEXA	3073	ENSG00000213614	path:hsa00520	Carbohydrate metabolism	Amino sugar and nucleotide sugar metabolism - Homo sapiens (human)
HEXB	3074	ENSG00000049860	path:hsa00520	Carbohydrate metabolism	Amino sugar and nucleotide sugar metabolism - Homo sapiens (human)
HK1	3098	ENSG00000156515	path:hsa00520	Carbohydrate metabolism	Amino sugar and nucleotide sugar metabolism - Homo sapiens (human)
HK2	3099	ENSG00000159399	path:hsa00520	Carbohydrate metabolism	Amino sugar and nucleotide sugar metabolism - Homo sapiens (human)
HK3	3101	ENSG00000160883	path:hsa00520	Carbohydrate metabolism	Amino sugar and nucleotide sugar metabolism - Homo sapiens (human)
MPI	4351	ENSG00000178802	path:hsa00520	Carbohydrate metabolism	Amino sugar and nucleotide sugar metabolism - Homo sapiens (human)
AMDHD2	51005	ENSG00000162066	path:hsa00520	Carbohydrate metabolism	Amino sugar and nucleotide sugar metabolism - Homo sapiens (human)
CYB5R4	51167	ENSG00000065615	path:hsa00520	Carbohydrate metabolism	Amino sugar and nucleotide sugar metabolism - Homo sapiens (human)
CYB5R2	51700	ENSG00000166394	path:hsa00520	Carbohydrate metabolism	Amino sugar and nucleotide sugar metabolism - Homo sapiens (human)
CYB5R1	51706	ENSG00000159348	path:hsa00520	Carbohydrate metabolism	Amino sugar and nucleotide sugar metabolism - Homo sapiens (human)
PGM1	5236	ENSG00000079739	path:hsa00520	Carbohydrate metabolism	Amino sugar and nucleotide sugar metabolism - Homo sapiens (human)
PGM3	5238	ENSG00000013375	path:hsa00520	Carbohydrate metabolism	Amino sugar and nucleotide sugar metabolism - Homo sapiens (human)
PMM1	5372	ENSG00000100417	path:hsa00520	Carbohydrate metabolism	Amino sugar and nucleotide sugar metabolism - Homo sapiens (human)
PMM2	5373	ENSG00000140650	path:hsa00520	Carbohydrate metabolism	Amino sugar and nucleotide sugar metabolism - Homo sapiens (human)
NANS	54187	ENSG00000095380	path:hsa00520	Carbohydrate metabolism	Amino sugar and nucleotide sugar metabolism - Homo sapiens (human)
PGM2	55276	ENSG00000169299	path:hsa00520	Carbohydrate metabolism	Amino sugar and nucleotide sugar metabolism - Homo sapiens (human)
NAGK	55577	ENSG00000124357	path:hsa00520	Carbohydrate metabolism	Amino sugar and nucleotide sugar metabolism - Homo sapiens (human)
CMAS	55907	ENSG00000111726	path:hsa00520	Carbohydrate metabolism	Amino sugar and nucleotide sugar metabolism - Homo sapiens (human)
RENBP	5973	ENSG00000102032	path:hsa00520	Carbohydrate metabolism	Amino sugar and nucleotide sugar metabolism - Homo sapiens (human)
CYB5RL	606495	ENSG00000215883	path:hsa00520	Carbohydrate metabolism	Amino sugar and nucleotide sugar metabolism - Homo sapiens (human)
GNPNAT1	64841	ENSG00000100522	path:hsa00520	Carbohydrate metabolism	Amino sugar and nucleotide sugar metabolism - Homo sapiens (human)
UAP1	6675	ENSG00000117143	path:hsa00520	Carbohydrate metabolism	Amino sugar and nucleotide sugar metabolism - Homo sapiens (human)
TSTA3	7264	ENSG00000104522	path:hsa00520	Carbohydrate metabolism	Amino sugar and nucleotide sugar metabolism - Homo sapiens (human)
UGDH	7358	ENSG00000109814	path:hsa00520	Carbohydrate metabolism	Amino sugar and nucleotide sugar metabolism - Homo sapiens (human)
UGP2	7360	ENSG00000169764	path:hsa00520	Carbohydrate metabolism	Amino sugar and nucleotide sugar metabolism - Homo sapiens (human)
UXS1	80146	ENSG00000115652	path:hsa00520	Carbohydrate metabolism	Amino sugar and nucleotide sugar metabolism - Homo sapiens (human)
HKDC1	80201	ENSG00000156510	path:hsa00520	Carbohydrate metabolism	Amino sugar and nucleotide sugar metabolism - Homo sapiens (human)
NPL	80896	ENSG00000135838	path:hsa00520	Carbohydrate metabolism	Amino sugar and nucleotide sugar metabolism - Homo sapiens (human)
FPGT	8790	ENSG00000254685	path:hsa00520	Carbohydrate metabolism	Amino sugar and nucleotide sugar metabolism - Homo sapiens (human)
UAP1L1	91373	ENSG00000197355	path:hsa00520	Carbohydrate metabolism	Amino sugar and nucleotide sugar metabolism - Homo sapiens (human)
GFPT2	9945	ENSG00000131459	path:hsa00520	Carbohydrate metabolism	Amino sugar and nucleotide sugar metabolism - Homo sapiens (human)
GCK	2645	ENSG00000106633	path:hsa00524	Biosynthesis of other secondary metabolites	Neomycin, kanamycin and gentamicin biosynthesis - Homo sapiens (human)
HK1	3098	ENSG00000156515	path:hsa00524	Biosynthesis of other secondary metabolites	Neomycin, kanamycin and gentamicin biosynthesis - Homo sapiens (human)
HK2	3099	ENSG00000159399	path:hsa00524	Biosynthesis of other secondary metabolites	Neomycin, kanamycin and gentamicin biosynthesis - Homo sapiens (human)
HK3	3101	ENSG00000160883	path:hsa00524	Biosynthesis of other secondary metabolites	Neomycin, kanamycin and gentamicin biosynthesis - Homo sapiens (human)
HKDC1	80201	ENSG00000156510	path:hsa00524	Biosynthesis of other secondary metabolites	Neomycin, kanamycin and gentamicin biosynthesis - Homo sapiens (human)
HPSE	10855	ENSG00000173083	path:hsa00531	Glycan biosynthesis and metabolism	Glycosaminoglycan degradation - Homo sapiens (human)
HGSNAT	138050	ENSG00000165102	path:hsa00531	Glycan biosynthesis and metabolism	Glycosaminoglycan degradation - Homo sapiens (human)
HYAL4	23553	ENSG00000106302	path:hsa00531	Glycan biosynthesis and metabolism	Glycosaminoglycan degradation - Homo sapiens (human)
GALNS	2588	ENSG00000141012	path:hsa00531	Glycan biosynthesis and metabolism	Glycosaminoglycan degradation - Homo sapiens (human)
GLB1	2720	ENSG00000170266	path:hsa00531	Glycan biosynthesis and metabolism	Glycosaminoglycan degradation - Homo sapiens (human)
GNS	2799	ENSG00000135677	path:hsa00531	Glycan biosynthesis and metabolism	Glycosaminoglycan degradation - Homo sapiens (human)
GUSB	2990	ENSG00000169919	path:hsa00531	Glycan biosynthesis and metabolism	Glycosaminoglycan degradation - Homo sapiens (human)
HEXA	3073	ENSG00000213614	path:hsa00531	Glycan biosynthesis and metabolism	Glycosaminoglycan degradation - Homo sapiens (human)
HEXB	3074	ENSG00000049860	path:hsa00531	Glycan biosynthesis and metabolism	Glycosaminoglycan degradation - Homo sapiens (human)
HYAL1	3373	ENSG00000114378	path:hsa00531	Glycan biosynthesis and metabolism	Glycosaminoglycan degradation - Homo sapiens (human)
IDS	3423	ENSG00000241489	path:hsa00531	Glycan biosynthesis and metabolism	Glycosaminoglycan degradation - Homo sapiens (human)
IDS	3423	ENSG00000010404	path:hsa00531	Glycan biosynthesis and metabolism	Glycosaminoglycan degradation - Homo sapiens (human)
IDUA	3425	ENSG00000127415	path:hsa00531	Glycan biosynthesis and metabolism	Glycosaminoglycan degradation - Homo sapiens (human)
ARSB	411	ENSG00000113273	path:hsa00531	Glycan biosynthesis and metabolism	Glycosaminoglycan degradation - Homo sapiens (human)
NAGLU	4669	ENSG00000108784	path:hsa00531	Glycan biosynthesis and metabolism	Glycosaminoglycan degradation - Homo sapiens (human)
HPSE2	60495	ENSG00000172987	path:hsa00531	Glycan biosynthesis and metabolism	Glycosaminoglycan degradation - Homo sapiens (human)
SGSH	6448	ENSG00000181523	path:hsa00531	Glycan biosynthesis and metabolism	Glycosaminoglycan degradation - Homo sapiens (human)
SPAM1	6677	ENSG00000106304	path:hsa00531	Glycan biosynthesis and metabolism	Glycosaminoglycan degradation - Homo sapiens (human)
HYAL3	8372	ENSG00000186792	path:hsa00531	Glycan biosynthesis and metabolism	Glycosaminoglycan degradation - Homo sapiens (human)
HYAL2	8692	ENSG00000068001	path:hsa00531	Glycan biosynthesis and metabolism	Glycosaminoglycan degradation - Homo sapiens (human)
UST	10090	ENSG00000111962	path:hsa00532	Glycan biosynthesis and metabolism	Glycosaminoglycan biosynthesis - chondroitin sulfate / dermatan sulfate - Homo sapiens (human)
B4GALT7	11285	ENSG00000027847	path:hsa00532	Glycan biosynthesis and metabolism	Glycosaminoglycan biosynthesis - chondroitin sulfate / dermatan sulfate - Homo sapiens (human)
CHST14	113189	ENSG00000169105	path:hsa00532	Glycan biosynthesis and metabolism	Glycosaminoglycan biosynthesis - chondroitin sulfate / dermatan sulfate - Homo sapiens (human)
B3GALT6	126792	ENSG00000176022	path:hsa00532	Glycan biosynthesis and metabolism	Glycosaminoglycan biosynthesis - chondroitin sulfate / dermatan sulfate - Homo sapiens (human)
CHST13	166012	ENSG00000180767	path:hsa00532	Glycan biosynthesis and metabolism	Glycosaminoglycan biosynthesis - chondroitin sulfate / dermatan sulfate - Homo sapiens (human)
CHSY1	22856	ENSG00000131873	path:hsa00532	Glycan biosynthesis and metabolism	Glycosaminoglycan biosynthesis - chondroitin sulfate / dermatan sulfate - Homo sapiens (human)
B3GAT3	26229	ENSG00000149541	path:hsa00532	Glycan biosynthesis and metabolism	Glycosaminoglycan biosynthesis - chondroitin sulfate / dermatan sulfate - Homo sapiens (human)
DSE	29940	ENSG00000111817	path:hsa00532	Glycan biosynthesis and metabolism	Glycosaminoglycan biosynthesis - chondroitin sulfate / dermatan sulfate - Homo sapiens (human)
CHSY3	337876	ENSG00000198108	path:hsa00532	Glycan biosynthesis and metabolism	Glycosaminoglycan biosynthesis - chondroitin sulfate / dermatan sulfate - Homo sapiens (human)
CHST11	50515	ENSG00000171310	path:hsa00532	Glycan biosynthesis and metabolism	Glycosaminoglycan biosynthesis - chondroitin sulfate / dermatan sulfate - Homo sapiens (human)
CHST15	51363	ENSG00000182022	path:hsa00532	Glycan biosynthesis and metabolism	Glycosaminoglycan biosynthesis - chondroitin sulfate / dermatan sulfate - Homo sapiens (human)
CHPF2	54480	ENSG00000033100	path:hsa00532	Glycan biosynthesis and metabolism	Glycosaminoglycan biosynthesis - chondroitin sulfate / dermatan sulfate - Homo sapiens (human)
CSGALNACT2	55454	ENSG00000169826	path:hsa00532	Glycan biosynthesis and metabolism	Glycosaminoglycan biosynthesis - chondroitin sulfate / dermatan sulfate - Homo sapiens (human)
CHST12	55501	ENSG00000136213	path:hsa00532	Glycan biosynthesis and metabolism	Glycosaminoglycan biosynthesis - chondroitin sulfate / dermatan sulfate - Homo sapiens (human)
CSGALNACT1	55790	ENSG00000147408	path:hsa00532	Glycan biosynthesis and metabolism	Glycosaminoglycan biosynthesis - chondroitin sulfate / dermatan sulfate - Homo sapiens (human)
CHST7	56548	ENSG00000147119	path:hsa00532	Glycan biosynthesis and metabolism	Glycosaminoglycan biosynthesis - chondroitin sulfate / dermatan sulfate - Homo sapiens (human)
XYLT1	64131	ENSG00000103489	path:hsa00532	Glycan biosynthesis and metabolism	Glycosaminoglycan biosynthesis - chondroitin sulfate / dermatan sulfate - Homo sapiens (human)
XYLT2	64132	ENSG00000015532	path:hsa00532	Glycan biosynthesis and metabolism	Glycosaminoglycan biosynthesis - chondroitin sulfate / dermatan sulfate - Homo sapiens (human)
CHPF	79586	ENSG00000123989	path:hsa00532	Glycan biosynthesis and metabolism	Glycosaminoglycan biosynthesis - chondroitin sulfate / dermatan sulfate - Homo sapiens (human)
CHST3	9469	ENSG00000122863	path:hsa00532	Glycan biosynthesis and metabolism	Glycosaminoglycan biosynthesis - chondroitin sulfate / dermatan sulfate - Homo sapiens (human)
CHST4	10164	ENSG00000140835	path:hsa00533	Glycan biosynthesis and metabolism	Glycosaminoglycan biosynthesis - keratan sulfate - Homo sapiens (human)
B3GNT2	10678	ENSG00000170340	path:hsa00533	Glycan biosynthesis and metabolism	Glycosaminoglycan biosynthesis - keratan sulfate - Homo sapiens (human)
FUT8	2530	ENSG00000033170	path:hsa00533	Glycan biosynthesis and metabolism	Glycosaminoglycan biosynthesis - keratan sulfate - Homo sapiens (human)
B4GALT1	2683	ENSG00000086062	path:hsa00533	Glycan biosynthesis and metabolism	Glycosaminoglycan biosynthesis - keratan sulfate - Homo sapiens (human)
CHST6	4166	ENSG00000183196	path:hsa00533	Glycan biosynthesis and metabolism	Glycosaminoglycan biosynthesis - keratan sulfate - Homo sapiens (human)
ST3GAL1	6482	ENSG00000008513	path:hsa00533	Glycan biosynthesis and metabolism	Glycosaminoglycan biosynthesis - keratan sulfate - Homo sapiens (human)
ST3GAL2	6483	ENSG00000157350	path:hsa00533	Glycan biosynthesis and metabolism	Glycosaminoglycan biosynthesis - keratan sulfate - Homo sapiens (human)
ST3GAL3	6487	ENSG00000126091	path:hsa00533	Glycan biosynthesis and metabolism	Glycosaminoglycan biosynthesis - keratan sulfate - Homo sapiens (human)
CHST1	8534	ENSG00000175264	path:hsa00533	Glycan biosynthesis and metabolism	Glycosaminoglycan biosynthesis - keratan sulfate - Homo sapiens (human)
B4GALT4	8702	ENSG00000121578	path:hsa00533	Glycan biosynthesis and metabolism	Glycosaminoglycan biosynthesis - keratan sulfate - Homo sapiens (human)
B4GALT3	8703	ENSG00000158850	path:hsa00533	Glycan biosynthesis and metabolism	Glycosaminoglycan biosynthesis - keratan sulfate - Homo sapiens (human)
B4GALT2	8704	ENSG00000117411	path:hsa00533	Glycan biosynthesis and metabolism	Glycosaminoglycan biosynthesis - keratan sulfate - Homo sapiens (human)
B3GNT7	93010	ENSG00000156966	path:hsa00533	Glycan biosynthesis and metabolism	Glycosaminoglycan biosynthesis - keratan sulfate - Homo sapiens (human)
CHST2	9435	ENSG00000175040	path:hsa00533	Glycan biosynthesis and metabolism	Glycosaminoglycan biosynthesis - keratan sulfate - Homo sapiens (human)
B4GALT7	11285	ENSG00000027847	path:hsa00534	Glycan biosynthesis and metabolism	Glycosaminoglycan biosynthesis - heparan sulfate / heparin - Homo sapiens (human)
B3GALT6	126792	ENSG00000176022	path:hsa00534	Glycan biosynthesis and metabolism	Glycosaminoglycan biosynthesis - heparan sulfate / heparin - Homo sapiens (human)
EXT1	2131	ENSG00000182197	path:hsa00534	Glycan biosynthesis and metabolism	Glycosaminoglycan biosynthesis - heparan sulfate / heparin - Homo sapiens (human)
EXT2	2132	ENSG00000151348	path:hsa00534	Glycan biosynthesis and metabolism	Glycosaminoglycan biosynthesis - heparan sulfate / heparin - Homo sapiens (human)
EXTL1	2134	ENSG00000158008	path:hsa00534	Glycan biosynthesis and metabolism	Glycosaminoglycan biosynthesis - heparan sulfate / heparin - Homo sapiens (human)
EXTL2	2135	ENSG00000162694	path:hsa00534	Glycan biosynthesis and metabolism	Glycosaminoglycan biosynthesis - heparan sulfate / heparin - Homo sapiens (human)
EXTL3	2137	ENSG00000012232	path:hsa00534	Glycan biosynthesis and metabolism	Glycosaminoglycan biosynthesis - heparan sulfate / heparin - Homo sapiens (human)
HS3ST5	222537	ENSG00000249853	path:hsa00534	Glycan biosynthesis and metabolism	Glycosaminoglycan biosynthesis - heparan sulfate / heparin - Homo sapiens (human)
GLCE	26035	ENSG00000138604	path:hsa00534	Glycan biosynthesis and metabolism	Glycosaminoglycan biosynthesis - heparan sulfate / heparin - Homo sapiens (human)
B3GAT3	26229	ENSG00000149541	path:hsa00534	Glycan biosynthesis and metabolism	Glycosaminoglycan biosynthesis - heparan sulfate / heparin - Homo sapiens (human)
HS6ST3	266722	ENSG00000185352	path:hsa00534	Glycan biosynthesis and metabolism	Glycosaminoglycan biosynthesis - heparan sulfate / heparin - Homo sapiens (human)
NDST1	3340	ENSG00000070614	path:hsa00534	Glycan biosynthesis and metabolism	Glycosaminoglycan biosynthesis - heparan sulfate / heparin - Homo sapiens (human)
XYLT1	64131	ENSG00000103489	path:hsa00534	Glycan biosynthesis and metabolism	Glycosaminoglycan biosynthesis - heparan sulfate / heparin - Homo sapiens (human)
XYLT2	64132	ENSG00000015532	path:hsa00534	Glycan biosynthesis and metabolism	Glycosaminoglycan biosynthesis - heparan sulfate / heparin - Homo sapiens (human)
NDST4	64579	ENSG00000138653	path:hsa00534	Glycan biosynthesis and metabolism	Glycosaminoglycan biosynthesis - heparan sulfate / heparin - Homo sapiens (human)
NDST2	8509	ENSG00000166507	path:hsa00534	Glycan biosynthesis and metabolism	Glycosaminoglycan biosynthesis - heparan sulfate / heparin - Homo sapiens (human)
HS6ST2	90161	ENSG00000171004	path:hsa00534	Glycan biosynthesis and metabolism	Glycosaminoglycan biosynthesis - heparan sulfate / heparin - Homo sapiens (human)
NDST3	9348	ENSG00000164100	path:hsa00534	Glycan biosynthesis and metabolism	Glycosaminoglycan biosynthesis - heparan sulfate / heparin - Homo sapiens (human)
HS6ST1	9394	ENSG00000136720	path:hsa00534	Glycan biosynthesis and metabolism	Glycosaminoglycan biosynthesis - heparan sulfate / heparin - Homo sapiens (human)
HS2ST1	9653	ENSG00000153936	path:hsa00534	Glycan biosynthesis and metabolism	Glycosaminoglycan biosynthesis - heparan sulfate / heparin - Homo sapiens (human)
HS3ST3B1	9953	ENSG00000125430	path:hsa00534	Glycan biosynthesis and metabolism	Glycosaminoglycan biosynthesis - heparan sulfate / heparin - Homo sapiens (human)
HS3ST3A1	9955	ENSG00000153976	path:hsa00534	Glycan biosynthesis and metabolism	Glycosaminoglycan biosynthesis - heparan sulfate / heparin - Homo sapiens (human)
HS3ST2	9956	ENSG00000122254	path:hsa00534	Glycan biosynthesis and metabolism	Glycosaminoglycan biosynthesis - heparan sulfate / heparin - Homo sapiens (human)
HS3ST1	9957	ENSG00000002587	path:hsa00534	Glycan biosynthesis and metabolism	Glycosaminoglycan biosynthesis - heparan sulfate / heparin - Homo sapiens (human)
AKR1A1	10327	ENSG00000117448	path:hsa00561	Lipid metabolism	Glycerolipid metabolism - Homo sapiens (human)
AGPAT1	10554	ENSG00000204310	path:hsa00561	Lipid metabolism	Glycerolipid metabolism - Homo sapiens (human)
AGPAT2	10555	ENSG00000169692	path:hsa00561	Lipid metabolism	Glycerolipid metabolism - Homo sapiens (human)
CEL	1056	ENSG00000170835	path:hsa00561	Lipid metabolism	Glycerolipid metabolism - Homo sapiens (human)
MGLL	11343	ENSG00000074416	path:hsa00561	Lipid metabolism	Glycerolipid metabolism - Homo sapiens (human)
MOGAT1	116255	ENSG00000124003	path:hsa00561	Lipid metabolism	Glycerolipid metabolism - Homo sapiens (human)
PNLIPRP3	119548	ENSG00000203837	path:hsa00561	Lipid metabolism	Glycerolipid metabolism - Homo sapiens (human)
MBOAT2	129642	ENSG00000143797	path:hsa00561	Lipid metabolism	Glycerolipid metabolism - Homo sapiens (human)
GLYCTK	132158	ENSG00000168237	path:hsa00561	Lipid metabolism	Glycerolipid metabolism - Homo sapiens (human)
DGKK	139189	ENSG00000274588	path:hsa00561	Lipid metabolism	Glycerolipid metabolism - Homo sapiens (human)
GPAT2	150763	ENSG00000186281	path:hsa00561	Lipid metabolism	Glycerolipid metabolism - Homo sapiens (human)
MBOAT1	154141	ENSG00000172197	path:hsa00561	Lipid metabolism	Glycerolipid metabolism - Homo sapiens (human)
DGKA	1606	ENSG00000065357	path:hsa00561	Lipid metabolism	Glycerolipid metabolism - Homo sapiens (human)
DGKB	1607	ENSG00000136267	path:hsa00561	Lipid metabolism	Glycerolipid metabolism - Homo sapiens (human)
DGKG	1608	ENSG00000058866	path:hsa00561	Lipid metabolism	Glycerolipid metabolism - Homo sapiens (human)
DGKH	160851	ENSG00000102780	path:hsa00561	Lipid metabolism	Glycerolipid metabolism - Homo sapiens (human)
DGKQ	1609	ENSG00000145214	path:hsa00561	Lipid metabolism	Glycerolipid metabolism - Homo sapiens (human)
ALDH2	217	ENSG00000111275	path:hsa00561	Lipid metabolism	Glycerolipid metabolism - Homo sapiens (human)
ALDH1B1	219	ENSG00000137124	path:hsa00561	Lipid metabolism	Glycerolipid metabolism - Homo sapiens (human)
ALDH9A1	223	ENSG00000143149	path:hsa00561	Lipid metabolism	Glycerolipid metabolism - Homo sapiens (human)
ALDH3A2	224	ENSG00000072210	path:hsa00561	Lipid metabolism	Glycerolipid metabolism - Homo sapiens (human)
AKR1B1	231	ENSG00000085662	path:hsa00561	Lipid metabolism	Glycerolipid metabolism - Homo sapiens (human)
LPIN1	23175	ENSG00000134324	path:hsa00561	Lipid metabolism	Glycerolipid metabolism - Homo sapiens (human)
LCLAT1	253558	ENSG00000172954	path:hsa00561	Lipid metabolism	Glycerolipid metabolism - Homo sapiens (human)
GK	2710	ENSG00000198814	path:hsa00561	Lipid metabolism	Glycerolipid metabolism - Homo sapiens (human)
GK2	2712	ENSG00000196475	path:hsa00561	Lipid metabolism	Glycerolipid metabolism - Homo sapiens (human)
GLA	2717	ENSG00000102393	path:hsa00561	Lipid metabolism	Glycerolipid metabolism - Homo sapiens (human)
MOGAT3	346606	ENSG00000106384	path:hsa00561	Lipid metabolism	Glycerolipid metabolism - Homo sapiens (human)
LIPC	3990	ENSG00000166035	path:hsa00561	Lipid metabolism	Glycerolipid metabolism - Homo sapiens (human)
LPL	4023	ENSG00000175445	path:hsa00561	Lipid metabolism	Glycerolipid metabolism - Homo sapiens (human)
ALDH7A1	501	ENSG00000164904	path:hsa00561	Lipid metabolism	Glycerolipid metabolism - Homo sapiens (human)
PNLIP	5406	ENSG00000175535	path:hsa00561	Lipid metabolism	Glycerolipid metabolism - Homo sapiens (human)
PNLIPRP1	5407	ENSG00000187021	path:hsa00561	Lipid metabolism	Glycerolipid metabolism - Homo sapiens (human)
PNLIPRP2	5408	ENSG00000266200	path:hsa00561	Lipid metabolism	Glycerolipid metabolism - Homo sapiens (human)
AGPAT5	55326	ENSG00000155189	path:hsa00561	Lipid metabolism	Glycerolipid metabolism - Homo sapiens (human)
AGK	55750	ENSG00000006530	path:hsa00561	Lipid metabolism	Glycerolipid metabolism - Homo sapiens (human)
AGPAT3	56894	ENSG00000160216	path:hsa00561	Lipid metabolism	Glycerolipid metabolism - Homo sapiens (human)
AGPAT4	56895	ENSG00000026652	path:hsa00561	Lipid metabolism	Glycerolipid metabolism - Homo sapiens (human)
AKR1B10	57016	ENSG00000198074	path:hsa00561	Lipid metabolism	Glycerolipid metabolism - Homo sapiens (human)
PNPLA2	57104	ENSG00000177666	path:hsa00561	Lipid metabolism	Glycerolipid metabolism - Homo sapiens (human)
GPAM	57678	ENSG00000119927	path:hsa00561	Lipid metabolism	Glycerolipid metabolism - Homo sapiens (human)
LPIN3	64900	ENSG00000132793	path:hsa00561	Lipid metabolism	Glycerolipid metabolism - Homo sapiens (human)
MOGAT2	80168	ENSG00000166391	path:hsa00561	Lipid metabolism	Glycerolipid metabolism - Homo sapiens (human)
PNPLA3	80339	ENSG00000100344	path:hsa00561	Lipid metabolism	Glycerolipid metabolism - Homo sapiens (human)
DGAT2	84649	ENSG00000062282	path:hsa00561	Lipid metabolism	Glycerolipid metabolism - Homo sapiens (human)
LIPF	8513	ENSG00000182333	path:hsa00561	Lipid metabolism	Glycerolipid metabolism - Homo sapiens (human)
DGKZ	8525	ENSG00000149091	path:hsa00561	Lipid metabolism	Glycerolipid metabolism - Homo sapiens (human)
DGKE	8526	ENSG00000153933	path:hsa00561	Lipid metabolism	Glycerolipid metabolism - Homo sapiens (human)
DGKD	8527	ENSG00000077044	path:hsa00561	Lipid metabolism	Glycerolipid metabolism - Homo sapiens (human)
DGAT1	8694	ENSG00000185000	path:hsa00561	Lipid metabolism	Glycerolipid metabolism - Homo sapiens (human)
DGKI	9162	ENSG00000157680	path:hsa00561	Lipid metabolism	Glycerolipid metabolism - Homo sapiens (human)
LIPG	9388	ENSG00000101670	path:hsa00561	Lipid metabolism	Glycerolipid metabolism - Homo sapiens (human)
LPIN2	9663	ENSG00000101577	path:hsa00561	Lipid metabolism	Glycerolipid metabolism - Homo sapiens (human)
CDIPT	10423	ENSG00000103502	path:hsa00562	Carbohydrate metabolism	Inositol phosphate metabolism - Homo sapiens (human)
PLCD3	113026	ENSG00000161714	path:hsa00562	Carbohydrate metabolism	Inositol phosphate metabolism - Homo sapiens (human)
PIP5KL1	138429	ENSG00000167103	path:hsa00562	Carbohydrate metabolism	Inositol phosphate metabolism - Homo sapiens (human)
PIKFYVE	200576	ENSG00000115020	path:hsa00562	Carbohydrate metabolism	Inositol phosphate metabolism - Homo sapiens (human)
INPP5F	22876	ENSG00000198825	path:hsa00562	Carbohydrate metabolism	Inositol phosphate metabolism - Homo sapiens (human)
SACM1L	22908	ENSG00000211456	path:hsa00562	Carbohydrate metabolism	Inositol phosphate metabolism - Homo sapiens (human)
PLCH1	23007	ENSG00000114805	path:hsa00562	Carbohydrate metabolism	Inositol phosphate metabolism - Homo sapiens (human)
PLCB1	23236	ENSG00000182621	path:hsa00562	Carbohydrate metabolism	Inositol phosphate metabolism - Homo sapiens (human)
PIP5K1C	23396	ENSG00000186111	path:hsa00562	Carbohydrate metabolism	Inositol phosphate metabolism - Homo sapiens (human)
IPMK	253430	ENSG00000151151	path:hsa00562	Carbohydrate metabolism	Inositol phosphate metabolism - Homo sapiens (human)
INPP5J	27124	ENSG00000185133	path:hsa00562	Carbohydrate metabolism	Inositol phosphate metabolism - Homo sapiens (human)
IMPA1	3612	ENSG00000133731	path:hsa00562	Carbohydrate metabolism	Inositol phosphate metabolism - Homo sapiens (human)
IMPA2	3613	ENSG00000141401	path:hsa00562	Carbohydrate metabolism	Inositol phosphate metabolism - Homo sapiens (human)
INPP1	3628	ENSG00000151689	path:hsa00562	Carbohydrate metabolism	Inositol phosphate metabolism - Homo sapiens (human)
INPP4A	3631	ENSG00000040933	path:hsa00562	Carbohydrate metabolism	Inositol phosphate metabolism - Homo sapiens (human)
INPP5A	3632	ENSG00000068383	path:hsa00562	Carbohydrate metabolism	Inositol phosphate metabolism - Homo sapiens (human)
INPP5B	3633	ENSG00000204084	path:hsa00562	Carbohydrate metabolism	Inositol phosphate metabolism - Homo sapiens (human)
INPP5D	3635	ENSG00000168918	path:hsa00562	Carbohydrate metabolism	Inositol phosphate metabolism - Homo sapiens (human)
INPPL1	3636	ENSG00000165458	path:hsa00562	Carbohydrate metabolism	Inositol phosphate metabolism - Homo sapiens (human)
ITPK1	3705	ENSG00000100605	path:hsa00562	Carbohydrate metabolism	Inositol phosphate metabolism - Homo sapiens (human)
ITPKA	3706	ENSG00000137825	path:hsa00562	Carbohydrate metabolism	Inositol phosphate metabolism - Homo sapiens (human)
ITPKB	3707	ENSG00000143772	path:hsa00562	Carbohydrate metabolism	Inositol phosphate metabolism - Homo sapiens (human)
ALDH6A1	4329	ENSG00000119711	path:hsa00562	Carbohydrate metabolism	Inositol phosphate metabolism - Homo sapiens (human)
MTM1	4534	ENSG00000171100	path:hsa00562	Carbohydrate metabolism	Inositol phosphate metabolism - Homo sapiens (human)
OCRL	4952	ENSG00000122126	path:hsa00562	Carbohydrate metabolism	Inositol phosphate metabolism - Homo sapiens (human)
PLCE1	51196	ENSG00000138193	path:hsa00562	Carbohydrate metabolism	Inositol phosphate metabolism - Homo sapiens (human)
ISYNA1	51477	ENSG00000105655	path:hsa00562	Carbohydrate metabolism	Inositol phosphate metabolism - Homo sapiens (human)
INPP5K	51763	ENSG00000132376	path:hsa00562	Carbohydrate metabolism	Inositol phosphate metabolism - Homo sapiens (human)
PIK3C2A	5286	ENSG00000011405	path:hsa00562	Carbohydrate metabolism	Inositol phosphate metabolism - Homo sapiens (human)
PIK3C2B	5287	ENSG00000133056	path:hsa00562	Carbohydrate metabolism	Inositol phosphate metabolism - Homo sapiens (human)
PIK3C2G	5288	ENSG00000139144	path:hsa00562	Carbohydrate metabolism	Inositol phosphate metabolism - Homo sapiens (human)
PIK3C3	5289	ENSG00000078142	path:hsa00562	Carbohydrate metabolism	Inositol phosphate metabolism - Homo sapiens (human)
PIK3CA	5290	ENSG00000121879	path:hsa00562	Carbohydrate metabolism	Inositol phosphate metabolism - Homo sapiens (human)
PIK3CB	5291	ENSG00000051382	path:hsa00562	Carbohydrate metabolism	Inositol phosphate metabolism - Homo sapiens (human)
PIK3CD	5293	ENSG00000171608	path:hsa00562	Carbohydrate metabolism	Inositol phosphate metabolism - Homo sapiens (human)
PIK3CG	5294	ENSG00000105851	path:hsa00562	Carbohydrate metabolism	Inositol phosphate metabolism - Homo sapiens (human)
PI4KA	5297	ENSG00000241973	path:hsa00562	Carbohydrate metabolism	Inositol phosphate metabolism - Homo sapiens (human)
PI4KB	5298	ENSG00000143393	path:hsa00562	Carbohydrate metabolism	Inositol phosphate metabolism - Homo sapiens (human)
PIP4K2A	5305	ENSG00000150867	path:hsa00562	Carbohydrate metabolism	Inositol phosphate metabolism - Homo sapiens (human)
PLCB2	5330	ENSG00000137841	path:hsa00562	Carbohydrate metabolism	Inositol phosphate metabolism - Homo sapiens (human)
PLCB3	5331	ENSG00000149782	path:hsa00562	Carbohydrate metabolism	Inositol phosphate metabolism - Homo sapiens (human)
PLCB4	5332	ENSG00000101333	path:hsa00562	Carbohydrate metabolism	Inositol phosphate metabolism - Homo sapiens (human)
PLCD1	5333	ENSG00000187091	path:hsa00562	Carbohydrate metabolism	Inositol phosphate metabolism - Homo sapiens (human)
PLCG1	5335	ENSG00000124181	path:hsa00562	Carbohydrate metabolism	Inositol phosphate metabolism - Homo sapiens (human)
PLCG2	5336	ENSG00000197943	path:hsa00562	Carbohydrate metabolism	Inositol phosphate metabolism - Homo sapiens (human)
IMPAD1	54928	ENSG00000104331	path:hsa00562	Carbohydrate metabolism	Inositol phosphate metabolism - Homo sapiens (human)
PI4K2B	55300	ENSG00000281028	path:hsa00562	Carbohydrate metabolism	Inositol phosphate metabolism - Homo sapiens (human)
PI4K2B	55300	ENSG00000038210	path:hsa00562	Carbohydrate metabolism	Inositol phosphate metabolism - Homo sapiens (human)
PI4K2A	55361	ENSG00000155252	path:hsa00562	Carbohydrate metabolism	Inositol phosphate metabolism - Homo sapiens (human)
MIOX	55586	ENSG00000100253	path:hsa00562	Carbohydrate metabolism	Inositol phosphate metabolism - Homo sapiens (human)
MTMR8	55613	ENSG00000102043	path:hsa00562	Carbohydrate metabolism	Inositol phosphate metabolism - Homo sapiens (human)
INPP5E	56623	ENSG00000148384	path:hsa00562	Carbohydrate metabolism	Inositol phosphate metabolism - Homo sapiens (human)
PTEN	5728	ENSG00000171862	path:hsa00562	Carbohydrate metabolism	Inositol phosphate metabolism - Homo sapiens (human)
MTMR14	64419	ENSG00000163719	path:hsa00562	Carbohydrate metabolism	Inositol phosphate metabolism - Homo sapiens (human)
IPPK	64768	ENSG00000127080	path:hsa00562	Carbohydrate metabolism	Inositol phosphate metabolism - Homo sapiens (human)
TPI1	7167	ENSG00000111669	path:hsa00562	Carbohydrate metabolism	Inositol phosphate metabolism - Homo sapiens (human)
PIP4K2C	79837	ENSG00000166908	path:hsa00562	Carbohydrate metabolism	Inositol phosphate metabolism - Homo sapiens (human)
ITPKC	80271	ENSG00000086544	path:hsa00562	Carbohydrate metabolism	Inositol phosphate metabolism - Homo sapiens (human)
PIP5K1A	8394	ENSG00000143398	path:hsa00562	Carbohydrate metabolism	Inositol phosphate metabolism - Homo sapiens (human)
PIP5K1B	8395	ENSG00000107242	path:hsa00562	Carbohydrate metabolism	Inositol phosphate metabolism - Homo sapiens (human)
PIP4K2B	8396	ENSG00000276293	path:hsa00562	Carbohydrate metabolism	Inositol phosphate metabolism - Homo sapiens (human)
PLCD4	84812	ENSG00000115556	path:hsa00562	Carbohydrate metabolism	Inositol phosphate metabolism - Homo sapiens (human)
MTMR1	8776	ENSG00000063601	path:hsa00562	Carbohydrate metabolism	Inositol phosphate metabolism - Homo sapiens (human)
INPP4B	8821	ENSG00000109452	path:hsa00562	Carbohydrate metabolism	Inositol phosphate metabolism - Homo sapiens (human)
SYNJ1	8867	ENSG00000159082	path:hsa00562	Carbohydrate metabolism	Inositol phosphate metabolism - Homo sapiens (human)
SYNJ2	8871	ENSG00000078269	path:hsa00562	Carbohydrate metabolism	Inositol phosphate metabolism - Homo sapiens (human)
MTMR3	8897	ENSG00000100330	path:hsa00562	Carbohydrate metabolism	Inositol phosphate metabolism - Homo sapiens (human)
MTMR2	8898	ENSG00000087053	path:hsa00562	Carbohydrate metabolism	Inositol phosphate metabolism - Homo sapiens (human)
PLCZ1	89869	ENSG00000139151	path:hsa00562	Carbohydrate metabolism	Inositol phosphate metabolism - Homo sapiens (human)
MTMR6	9107	ENSG00000139505	path:hsa00562	Carbohydrate metabolism	Inositol phosphate metabolism - Homo sapiens (human)
MTMR7	9108	ENSG00000003987	path:hsa00562	Carbohydrate metabolism	Inositol phosphate metabolism - Homo sapiens (human)
MTMR4	9110	ENSG00000108389	path:hsa00562	Carbohydrate metabolism	Inositol phosphate metabolism - Homo sapiens (human)
MINPP1	9562	ENSG00000107789	path:hsa00562	Carbohydrate metabolism	Inositol phosphate metabolism - Homo sapiens (human)
PLCH2	9651	ENSG00000149527	path:hsa00562	Carbohydrate metabolism	Inositol phosphate metabolism - Homo sapiens (human)
FIG4	9896	ENSG00000112367	path:hsa00562	Carbohydrate metabolism	Inositol phosphate metabolism - Homo sapiens (human)
PIGK	10026	ENSG00000142892	path:hsa00563	Glycan biosynthesis and metabolism	Glycosylphosphatidylinositol (GPI)-anchor biosynthesis - Homo sapiens (human)
PIGU	128869	ENSG00000101464	path:hsa00563	Glycan biosynthesis and metabolism	Glycosylphosphatidylinositol (GPI)-anchor biosynthesis - Homo sapiens (human)
PIGN	23556	ENSG00000197563	path:hsa00563	Glycan biosynthesis and metabolism	Glycosylphosphatidylinositol (GPI)-anchor biosynthesis - Homo sapiens (human)
GPLD1	2822	ENSG00000112293	path:hsa00563	Glycan biosynthesis and metabolism	Glycosylphosphatidylinositol (GPI)-anchor biosynthesis - Homo sapiens (human)
PIGW	284098	ENSG00000277161	path:hsa00563	Glycan biosynthesis and metabolism	Glycosylphosphatidylinositol (GPI)-anchor biosynthesis - Homo sapiens (human)
PIGP	51227	ENSG00000185808	path:hsa00563	Glycan biosynthesis and metabolism	Glycosylphosphatidylinositol (GPI)-anchor biosynthesis - Homo sapiens (human)
PIGT	51604	ENSG00000124155	path:hsa00563	Glycan biosynthesis and metabolism	Glycosylphosphatidylinositol (GPI)-anchor biosynthesis - Homo sapiens (human)
PIGA	5277	ENSG00000165195	path:hsa00563	Glycan biosynthesis and metabolism	Glycosylphosphatidylinositol (GPI)-anchor biosynthesis - Homo sapiens (human)
PIGC	5279	ENSG00000135845	path:hsa00563	Glycan biosynthesis and metabolism	Glycosylphosphatidylinositol (GPI)-anchor biosynthesis - Homo sapiens (human)
PIGF	5281	ENSG00000151665	path:hsa00563	Glycan biosynthesis and metabolism	Glycosylphosphatidylinositol (GPI)-anchor biosynthesis - Homo sapiens (human)
PIGH	5283	ENSG00000100564	path:hsa00563	Glycan biosynthesis and metabolism	Glycosylphosphatidylinositol (GPI)-anchor biosynthesis - Homo sapiens (human)
PIGG	54872	ENSG00000174227	path:hsa00563	Glycan biosynthesis and metabolism	Glycosylphosphatidylinositol (GPI)-anchor biosynthesis - Homo sapiens (human)
PIGX	54965	ENSG00000163964	path:hsa00563	Glycan biosynthesis and metabolism	Glycosylphosphatidylinositol (GPI)-anchor biosynthesis - Homo sapiens (human)
PIGV	55650	ENSG00000060642	path:hsa00563	Glycan biosynthesis and metabolism	Glycosylphosphatidylinositol (GPI)-anchor biosynthesis - Homo sapiens (human)
PGAP1	80055	ENSG00000197121	path:hsa00563	Glycan biosynthesis and metabolism	Glycosylphosphatidylinositol (GPI)-anchor biosynthesis - Homo sapiens (human)
PIGZ	80235	ENSG00000119227	path:hsa00563	Glycan biosynthesis and metabolism	Glycosylphosphatidylinositol (GPI)-anchor biosynthesis - Homo sapiens (human)
PIGO	84720	ENSG00000165282	path:hsa00563	Glycan biosynthesis and metabolism	Glycosylphosphatidylinositol (GPI)-anchor biosynthesis - Homo sapiens (human)
PIGY	84992	ENSG00000255072	path:hsa00563	Glycan biosynthesis and metabolism	Glycosylphosphatidylinositol (GPI)-anchor biosynthesis - Homo sapiens (human)
GPAA1	8733	ENSG00000197858	path:hsa00563	Glycan biosynthesis and metabolism	Glycosylphosphatidylinositol (GPI)-anchor biosynthesis - Homo sapiens (human)
DPM2	8818	ENSG00000136908	path:hsa00563	Glycan biosynthesis and metabolism	Glycosylphosphatidylinositol (GPI)-anchor biosynthesis - Homo sapiens (human)
PIGQ	9091	ENSG00000007541	path:hsa00563	Glycan biosynthesis and metabolism	Glycosylphosphatidylinositol (GPI)-anchor biosynthesis - Homo sapiens (human)
PIGM	93183	ENSG00000143315	path:hsa00563	Glycan biosynthesis and metabolism	Glycosylphosphatidylinositol (GPI)-anchor biosynthesis - Homo sapiens (human)
PIGS	94005	ENSG00000087111	path:hsa00563	Glycan biosynthesis and metabolism	Glycosylphosphatidylinositol (GPI)-anchor biosynthesis - Homo sapiens (human)
PIGL	9487	ENSG00000108474	path:hsa00563	Glycan biosynthesis and metabolism	Glycosylphosphatidylinositol (GPI)-anchor biosynthesis - Homo sapiens (human)
PIGB	9488	ENSG00000069943	path:hsa00563	Glycan biosynthesis and metabolism	Glycosylphosphatidylinositol (GPI)-anchor biosynthesis - Homo sapiens (human)
PLA2G4B	100137049	ENSG00000243708	path:hsa00564	Lipid metabolism	Glycerophospholipid metabolism - Homo sapiens (human)
LPCAT3	10162	ENSG00000111684	path:hsa00564	Lipid metabolism	Glycerophospholipid metabolism - Homo sapiens (human)
CEPT1	10390	ENSG00000134255	path:hsa00564	Lipid metabolism	Glycerophospholipid metabolism - Homo sapiens (human)
CDS1	1040	ENSG00000163624	path:hsa00564	Lipid metabolism	Glycerophospholipid metabolism - Homo sapiens (human)
PEMT	10400	ENSG00000133027	path:hsa00564	Lipid metabolism	Glycerophospholipid metabolism - Homo sapiens (human)
CDIPT	10423	ENSG00000103502	path:hsa00564	Lipid metabolism	Glycerophospholipid metabolism - Homo sapiens (human)
LYPLA1	10434	ENSG00000120992	path:hsa00564	Lipid metabolism	Glycerophospholipid metabolism - Homo sapiens (human)
AGPAT1	10554	ENSG00000204310	path:hsa00564	Lipid metabolism	Glycerophospholipid metabolism - Homo sapiens (human)
AGPAT2	10555	ENSG00000169692	path:hsa00564	Lipid metabolism	Glycerophospholipid metabolism - Homo sapiens (human)
PNPLA6	10908	ENSG00000032444	path:hsa00564	Lipid metabolism	Glycerophospholipid metabolism - Homo sapiens (human)
CHAT	1103	ENSG00000070748	path:hsa00564	Lipid metabolism	Glycerophospholipid metabolism - Homo sapiens (human)
PLA2G16	11145	ENSG00000176485	path:hsa00564	Lipid metabolism	Glycerophospholipid metabolism - Homo sapiens (human)
CHKA	1119	ENSG00000110721	path:hsa00564	Lipid metabolism	Glycerophospholipid metabolism - Homo sapiens (human)
CHKB	1120	ENSG00000100288	path:hsa00564	Lipid metabolism	Glycerophospholipid metabolism - Homo sapiens (human)
LYPLA2	11313	ENSG00000011009	path:hsa00564	Lipid metabolism	Glycerophospholipid metabolism - Homo sapiens (human)
PLD4	122618	ENSG00000166428	path:hsa00564	Lipid metabolism	Glycerophospholipid metabolism - Homo sapiens (human)
PLA2G4E	123745	ENSG00000188089	path:hsa00564	Lipid metabolism	Glycerophospholipid metabolism - Homo sapiens (human)
MBOAT2	129642	ENSG00000143797	path:hsa00564	Lipid metabolism	Glycerophospholipid metabolism - Homo sapiens (human)
DGKK	139189	ENSG00000274588	path:hsa00564	Lipid metabolism	Glycerophospholipid metabolism - Homo sapiens (human)
GPAT2	150763	ENSG00000186281	path:hsa00564	Lipid metabolism	Glycerophospholipid metabolism - Homo sapiens (human)
PLB1	151056	ENSG00000163803	path:hsa00564	Lipid metabolism	Glycerophospholipid metabolism - Homo sapiens (human)
MBOAT1	154141	ENSG00000172197	path:hsa00564	Lipid metabolism	Glycerophospholipid metabolism - Homo sapiens (human)
DGKA	1606	ENSG00000065357	path:hsa00564	Lipid metabolism	Glycerophospholipid metabolism - Homo sapiens (human)
DGKB	1607	ENSG00000136267	path:hsa00564	Lipid metabolism	Glycerophospholipid metabolism - Homo sapiens (human)
DGKG	1608	ENSG00000058866	path:hsa00564	Lipid metabolism	Glycerophospholipid metabolism - Homo sapiens (human)
DGKH	160851	ENSG00000102780	path:hsa00564	Lipid metabolism	Glycerophospholipid metabolism - Homo sapiens (human)
DGKQ	1609	ENSG00000145214	path:hsa00564	Lipid metabolism	Glycerophospholipid metabolism - Homo sapiens (human)
PHOSPHO1	162466	ENSG00000173868	path:hsa00564	Lipid metabolism	Glycerophospholipid metabolism - Homo sapiens (human)
GPD1L	23171	ENSG00000152642	path:hsa00564	Lipid metabolism	Glycerophospholipid metabolism - Homo sapiens (human)
LPIN1	23175	ENSG00000134324	path:hsa00564	Lipid metabolism	Glycerophospholipid metabolism - Homo sapiens (human)
PLD3	23646	ENSG00000105223	path:hsa00564	Lipid metabolism	Glycerophospholipid metabolism - Homo sapiens (human)
PLA2G15	23659	ENSG00000103066	path:hsa00564	Lipid metabolism	Glycerophospholipid metabolism - Homo sapiens (human)
PISD	23761	ENSG00000241878	path:hsa00564	Lipid metabolism	Glycerophospholipid metabolism - Homo sapiens (human)
LCLAT1	253558	ENSG00000172954	path:hsa00564	Lipid metabolism	Glycerophospholipid metabolism - Homo sapiens (human)
LPCAT4	254531	ENSG00000176454	path:hsa00564	Lipid metabolism	Glycerophospholipid metabolism - Homo sapiens (human)
PLA2G4F	255189	ENSG00000168907	path:hsa00564	Lipid metabolism	Glycerophospholipid metabolism - Homo sapiens (human)
PLA2G2D	26279	ENSG00000117215	path:hsa00564	Lipid metabolism	Glycerophospholipid metabolism - Homo sapiens (human)
GPD1	2819	ENSG00000167588	path:hsa00564	Lipid metabolism	Glycerophospholipid metabolism - Homo sapiens (human)
GPD2	2820	ENSG00000115159	path:hsa00564	Lipid metabolism	Glycerophospholipid metabolism - Homo sapiens (human)
PLA2G4D	283748	ENSG00000159337	path:hsa00564	Lipid metabolism	Glycerophospholipid metabolism - Homo sapiens (human)
PLA2G2E	30814	ENSG00000188784	path:hsa00564	Lipid metabolism	Glycerophospholipid metabolism - Homo sapiens (human)
PNPLA7	375775	ENSG00000130653	path:hsa00564	Lipid metabolism	Glycerophospholipid metabolism - Homo sapiens (human)
PLA2G2C	391013	ENSG00000187980	path:hsa00564	Lipid metabolism	Glycerophospholipid metabolism - Homo sapiens (human)
LCAT	3931	ENSG00000213398	path:hsa00564	Lipid metabolism	Glycerophospholipid metabolism - Homo sapiens (human)
ACHE	43	ENSG00000087085	path:hsa00564	Lipid metabolism	Glycerophospholipid metabolism - Homo sapiens (human)
PLA2G3	50487	ENSG00000100078	path:hsa00564	Lipid metabolism	Glycerophospholipid metabolism - Homo sapiens (human)
PCYT1A	5130	ENSG00000161217	path:hsa00564	Lipid metabolism	Glycerophospholipid metabolism - Homo sapiens (human)
PLA2G1B	5319	ENSG00000170890	path:hsa00564	Lipid metabolism	Glycerophospholipid metabolism - Homo sapiens (human)
PLA2G2A	5320	ENSG00000188257	path:hsa00564	Lipid metabolism	Glycerophospholipid metabolism - Homo sapiens (human)
PLA2G4A	5321	ENSG00000116711	path:hsa00564	Lipid metabolism	Glycerophospholipid metabolism - Homo sapiens (human)
PLA2G5	5322	ENSG00000127472	path:hsa00564	Lipid metabolism	Glycerophospholipid metabolism - Homo sapiens (human)
PLD1	5337	ENSG00000075651	path:hsa00564	Lipid metabolism	Glycerophospholipid metabolism - Homo sapiens (human)
PLD2	5338	ENSG00000129219	path:hsa00564	Lipid metabolism	Glycerophospholipid metabolism - Homo sapiens (human)
CRLS1	54675	ENSG00000088766	path:hsa00564	Lipid metabolism	Glycerophospholipid metabolism - Homo sapiens (human)
LPCAT2	54947	ENSG00000087253	path:hsa00564	Lipid metabolism	Glycerophospholipid metabolism - Homo sapiens (human)
ETNK2	55224	ENSG00000143845	path:hsa00564	Lipid metabolism	Glycerophospholipid metabolism - Homo sapiens (human)
AGPAT5	55326	ENSG00000155189	path:hsa00564	Lipid metabolism	Glycerophospholipid metabolism - Homo sapiens (human)
ETNK1	55500	ENSG00000139163	path:hsa00564	Lipid metabolism	Glycerophospholipid metabolism - Homo sapiens (human)
GPCPD1	56261	ENSG00000125772	path:hsa00564	Lipid metabolism	Glycerophospholipid metabolism - Homo sapiens (human)
AGPAT3	56894	ENSG00000160216	path:hsa00564	Lipid metabolism	Glycerophospholipid metabolism - Homo sapiens (human)
AGPAT4	56895	ENSG00000026652	path:hsa00564	Lipid metabolism	Glycerophospholipid metabolism - Homo sapiens (human)
ADPRM	56985	ENSG00000170222	path:hsa00564	Lipid metabolism	Glycerophospholipid metabolism - Homo sapiens (human)
CHPT1	56994	ENSG00000111666	path:hsa00564	Lipid metabolism	Glycerophospholipid metabolism - Homo sapiens (human)
GPAM	57678	ENSG00000119927	path:hsa00564	Lipid metabolism	Glycerophospholipid metabolism - Homo sapiens (human)
PCYT2	5833	ENSG00000185813	path:hsa00564	Lipid metabolism	Glycerophospholipid metabolism - Homo sapiens (human)
PLA2G2F	64600	ENSG00000158786	path:hsa00564	Lipid metabolism	Glycerophospholipid metabolism - Homo sapiens (human)
ETNPPL	64850	ENSG00000164089	path:hsa00564	Lipid metabolism	Glycerophospholipid metabolism - Homo sapiens (human)
LPIN3	64900	ENSG00000132793	path:hsa00564	Lipid metabolism	Glycerophospholipid metabolism - Homo sapiens (human)
TAZ	6901	ENSG00000102125	path:hsa00564	Lipid metabolism	Glycerophospholipid metabolism - Homo sapiens (human)
MBOAT7	79143	ENSG00000125505	path:hsa00564	Lipid metabolism	Glycerophospholipid metabolism - Homo sapiens (human)
LPCAT1	79888	ENSG00000153395	path:hsa00564	Lipid metabolism	Glycerophospholipid metabolism - Homo sapiens (human)
PTDSS2	81490	ENSG00000174915	path:hsa00564	Lipid metabolism	Glycerophospholipid metabolism - Homo sapiens (human)
PLA2G12A	81579	ENSG00000123739	path:hsa00564	Lipid metabolism	Glycerophospholipid metabolism - Homo sapiens (human)
PLA2G6	8398	ENSG00000184381	path:hsa00564	Lipid metabolism	Glycerophospholipid metabolism - Homo sapiens (human)
PLA2G10	8399	ENSG00000069764	path:hsa00564	Lipid metabolism	Glycerophospholipid metabolism - Homo sapiens (human)
GNPAT	8443	ENSG00000116906	path:hsa00564	Lipid metabolism	Glycerophospholipid metabolism - Homo sapiens (human)
PLA2G12B	84647	ENSG00000138308	path:hsa00564	Lipid metabolism	Glycerophospholipid metabolism - Homo sapiens (human)
DGKZ	8525	ENSG00000149091	path:hsa00564	Lipid metabolism	Glycerophospholipid metabolism - Homo sapiens (human)
DGKE	8526	ENSG00000153933	path:hsa00564	Lipid metabolism	Glycerophospholipid metabolism - Homo sapiens (human)
DGKD	8527	ENSG00000077044	path:hsa00564	Lipid metabolism	Glycerophospholipid metabolism - Homo sapiens (human)
PLA2G4C	8605	ENSG00000105499	path:hsa00564	Lipid metabolism	Glycerophospholipid metabolism - Homo sapiens (human)
JMJD7-PLA2G4B	8681	ENSG00000168970	path:hsa00564	Lipid metabolism	Glycerophospholipid metabolism - Homo sapiens (human)
CDS2	8760	ENSG00000101290	path:hsa00564	Lipid metabolism	Glycerophospholipid metabolism - Homo sapiens (human)
DGKI	9162	ENSG00000157680	path:hsa00564	Lipid metabolism	Glycerophospholipid metabolism - Homo sapiens (human)
PCYT1B	9468	ENSG00000102230	path:hsa00564	Lipid metabolism	Glycerophospholipid metabolism - Homo sapiens (human)
PGS1	9489	ENSG00000087157	path:hsa00564	Lipid metabolism	Glycerophospholipid metabolism - Homo sapiens (human)
LPIN2	9663	ENSG00000101577	path:hsa00564	Lipid metabolism	Glycerophospholipid metabolism - Homo sapiens (human)
PTDSS1	9791	ENSG00000156471	path:hsa00564	Lipid metabolism	Glycerophospholipid metabolism - Homo sapiens (human)
LPGAT1	9926	ENSG00000123684	path:hsa00564	Lipid metabolism	Glycerophospholipid metabolism - Homo sapiens (human)
PLA2G4B	100137049	ENSG00000243708	path:hsa00565	Lipid metabolism	Ether lipid metabolism - Homo sapiens (human)
CEPT1	10390	ENSG00000134255	path:hsa00565	Lipid metabolism	Ether lipid metabolism - Homo sapiens (human)
PLA2G16	11145	ENSG00000176485	path:hsa00565	Lipid metabolism	Ether lipid metabolism - Homo sapiens (human)
PLD4	122618	ENSG00000166428	path:hsa00565	Lipid metabolism	Ether lipid metabolism - Homo sapiens (human)
PLA2G4E	123745	ENSG00000188089	path:hsa00565	Lipid metabolism	Ether lipid metabolism - Homo sapiens (human)
ENPP6	133121	ENSG00000164303	path:hsa00565	Lipid metabolism	Ether lipid metabolism - Homo sapiens (human)
PLB1	151056	ENSG00000163803	path:hsa00565	Lipid metabolism	Ether lipid metabolism - Homo sapiens (human)
PLD3	23646	ENSG00000105223	path:hsa00565	Lipid metabolism	Ether lipid metabolism - Homo sapiens (human)
LPCAT4	254531	ENSG00000176454	path:hsa00565	Lipid metabolism	Ether lipid metabolism - Homo sapiens (human)
TMEM86B	255043	ENSG00000180089	path:hsa00565	Lipid metabolism	Ether lipid metabolism - Homo sapiens (human)
PLA2G4F	255189	ENSG00000168907	path:hsa00565	Lipid metabolism	Ether lipid metabolism - Homo sapiens (human)
PLA2G2D	26279	ENSG00000117215	path:hsa00565	Lipid metabolism	Ether lipid metabolism - Homo sapiens (human)
PLA2G4D	283748	ENSG00000159337	path:hsa00565	Lipid metabolism	Ether lipid metabolism - Homo sapiens (human)
GDPD1	284161	ENSG00000153982	path:hsa00565	Lipid metabolism	Ether lipid metabolism - Homo sapiens (human)
PLA2G2E	30814	ENSG00000188784	path:hsa00565	Lipid metabolism	Ether lipid metabolism - Homo sapiens (human)
PLA2G2C	391013	ENSG00000187980	path:hsa00565	Lipid metabolism	Ether lipid metabolism - Homo sapiens (human)
PAFAH1B1	5048	ENSG00000007168	path:hsa00565	Lipid metabolism	Ether lipid metabolism - Homo sapiens (human)
PLA2G3	50487	ENSG00000100078	path:hsa00565	Lipid metabolism	Ether lipid metabolism - Homo sapiens (human)
PAFAH1B2	5049	ENSG00000168092	path:hsa00565	Lipid metabolism	Ether lipid metabolism - Homo sapiens (human)
PAFAH1B3	5050	ENSG00000079462	path:hsa00565	Lipid metabolism	Ether lipid metabolism - Homo sapiens (human)
PAFAH2	5051	ENSG00000158006	path:hsa00565	Lipid metabolism	Ether lipid metabolism - Homo sapiens (human)
ENPP2	5168	ENSG00000136960	path:hsa00565	Lipid metabolism	Ether lipid metabolism - Homo sapiens (human)
PLA2G1B	5319	ENSG00000170890	path:hsa00565	Lipid metabolism	Ether lipid metabolism - Homo sapiens (human)
PLA2G2A	5320	ENSG00000188257	path:hsa00565	Lipid metabolism	Ether lipid metabolism - Homo sapiens (human)
PLA2G4A	5321	ENSG00000116711	path:hsa00565	Lipid metabolism	Ether lipid metabolism - Homo sapiens (human)
PLA2G5	5322	ENSG00000127472	path:hsa00565	Lipid metabolism	Ether lipid metabolism - Homo sapiens (human)
PLD1	5337	ENSG00000075651	path:hsa00565	Lipid metabolism	Ether lipid metabolism - Homo sapiens (human)
PLD2	5338	ENSG00000129219	path:hsa00565	Lipid metabolism	Ether lipid metabolism - Homo sapiens (human)
LPCAT2	54947	ENSG00000087253	path:hsa00565	Lipid metabolism	Ether lipid metabolism - Homo sapiens (human)
CHPT1	56994	ENSG00000111666	path:hsa00565	Lipid metabolism	Ether lipid metabolism - Homo sapiens (human)
PLA2G2F	64600	ENSG00000158786	path:hsa00565	Lipid metabolism	Ether lipid metabolism - Homo sapiens (human)
UGT8	7368	ENSG00000174607	path:hsa00565	Lipid metabolism	Ether lipid metabolism - Homo sapiens (human)
GDPD3	79153	ENSG00000102886	path:hsa00565	Lipid metabolism	Ether lipid metabolism - Homo sapiens (human)
PLA2G7	7941	ENSG00000146070	path:hsa00565	Lipid metabolism	Ether lipid metabolism - Homo sapiens (human)
LPCAT1	79888	ENSG00000153395	path:hsa00565	Lipid metabolism	Ether lipid metabolism - Homo sapiens (human)
PLA2G12A	81579	ENSG00000123739	path:hsa00565	Lipid metabolism	Ether lipid metabolism - Homo sapiens (human)
PLA2G6	8398	ENSG00000184381	path:hsa00565	Lipid metabolism	Ether lipid metabolism - Homo sapiens (human)
PLA2G10	8399	ENSG00000069764	path:hsa00565	Lipid metabolism	Ether lipid metabolism - Homo sapiens (human)
PLA2G12B	84647	ENSG00000138308	path:hsa00565	Lipid metabolism	Ether lipid metabolism - Homo sapiens (human)
AGPS	8540	ENSG00000018510	path:hsa00565	Lipid metabolism	Ether lipid metabolism - Homo sapiens (human)
PLA2G4C	8605	ENSG00000105499	path:hsa00565	Lipid metabolism	Ether lipid metabolism - Homo sapiens (human)
JMJD7-PLA2G4B	8681	ENSG00000168970	path:hsa00565	Lipid metabolism	Ether lipid metabolism - Homo sapiens (human)
GAL3ST1	9514	ENSG00000128242	path:hsa00565	Lipid metabolism	Ether lipid metabolism - Homo sapiens (human)
PLA2G4B	100137049	ENSG00000243708	path:hsa00590	Lipid metabolism	Arachidonic acid metabolism - Homo sapiens (human)
PTGES3	10728	ENSG00000110958	path:hsa00590	Lipid metabolism	Arachidonic acid metabolism - Homo sapiens (human)
PLA2G16	11145	ENSG00000176485	path:hsa00590	Lipid metabolism	Arachidonic acid metabolism - Homo sapiens (human)
CYP4F8	11283	ENSG00000186526	path:hsa00590	Lipid metabolism	Arachidonic acid metabolism - Homo sapiens (human)
CYP2U1	113612	ENSG00000155016	path:hsa00590	Lipid metabolism	Arachidonic acid metabolism - Homo sapiens (human)
PLA2G4E	123745	ENSG00000188089	path:hsa00590	Lipid metabolism	Arachidonic acid metabolism - Homo sapiens (human)
PLB1	151056	ENSG00000163803	path:hsa00590	Lipid metabolism	Arachidonic acid metabolism - Homo sapiens (human)
CYP2B6	1555	ENSG00000197408	path:hsa00590	Lipid metabolism	Arachidonic acid metabolism - Homo sapiens (human)
CYP2C19	1557	ENSG00000165841	path:hsa00590	Lipid metabolism	Arachidonic acid metabolism - Homo sapiens (human)
CYP2C8	1558	ENSG00000138115	path:hsa00590	Lipid metabolism	Arachidonic acid metabolism - Homo sapiens (human)
CYP2C9	1559	ENSG00000138109	path:hsa00590	Lipid metabolism	Arachidonic acid metabolism - Homo sapiens (human)
CYP2E1	1571	ENSG00000130649	path:hsa00590	Lipid metabolism	Arachidonic acid metabolism - Homo sapiens (human)
CYP2J2	1573	ENSG00000134716	path:hsa00590	Lipid metabolism	Arachidonic acid metabolism - Homo sapiens (human)
CYP4A11	1579	ENSG00000187048	path:hsa00590	Lipid metabolism	Arachidonic acid metabolism - Homo sapiens (human)
EPHX2	2053	ENSG00000120915	path:hsa00590	Lipid metabolism	Arachidonic acid metabolism - Homo sapiens (human)
ALOX12	239	ENSG00000108839	path:hsa00590	Lipid metabolism	Arachidonic acid metabolism - Homo sapiens (human)
ALOX5	240	ENSG00000012779	path:hsa00590	Lipid metabolism	Arachidonic acid metabolism - Homo sapiens (human)
ALOX12B	242	ENSG00000179477	path:hsa00590	Lipid metabolism	Arachidonic acid metabolism - Homo sapiens (human)
ALOX15	246	ENSG00000161905	path:hsa00590	Lipid metabolism	Arachidonic acid metabolism - Homo sapiens (human)
ALOX15B	247	ENSG00000179593	path:hsa00590	Lipid metabolism	Arachidonic acid metabolism - Homo sapiens (human)
PLA2G4F	255189	ENSG00000168907	path:hsa00590	Lipid metabolism	Arachidonic acid metabolism - Homo sapiens (human)
GPX6	257202	ENSG00000198704	path:hsa00590	Lipid metabolism	Arachidonic acid metabolism - Homo sapiens (human)
PLA2G2D	26279	ENSG00000117215	path:hsa00590	Lipid metabolism	Arachidonic acid metabolism - Homo sapiens (human)
GGT1	2678	ENSG00000100031	path:hsa00590	Lipid metabolism	Arachidonic acid metabolism - Homo sapiens (human)
GGT5	2687	ENSG00000099998	path:hsa00590	Lipid metabolism	Arachidonic acid metabolism - Homo sapiens (human)
HPGDS	27306	ENSG00000163106	path:hsa00590	Lipid metabolism	Arachidonic acid metabolism - Homo sapiens (human)
PLA2G4D	283748	ENSG00000159337	path:hsa00590	Lipid metabolism	Arachidonic acid metabolism - Homo sapiens (human)
CYP4A22	284541	ENSG00000162365	path:hsa00590	Lipid metabolism	Arachidonic acid metabolism - Homo sapiens (human)
GPX1	2876	ENSG00000233276	path:hsa00590	Lipid metabolism	Arachidonic acid metabolism - Homo sapiens (human)
GPX2	2877	ENSG00000176153	path:hsa00590	Lipid metabolism	Arachidonic acid metabolism - Homo sapiens (human)
GPX3	2878	ENSG00000211445	path:hsa00590	Lipid metabolism	Arachidonic acid metabolism - Homo sapiens (human)
GPX5	2880	ENSG00000224586	path:hsa00590	Lipid metabolism	Arachidonic acid metabolism - Homo sapiens (human)
GPX7	2882	ENSG00000116157	path:hsa00590	Lipid metabolism	Arachidonic acid metabolism - Homo sapiens (human)
PLA2G2E	30814	ENSG00000188784	path:hsa00590	Lipid metabolism	Arachidonic acid metabolism - Homo sapiens (human)
PLA2G2C	391013	ENSG00000187980	path:hsa00590	Lipid metabolism	Arachidonic acid metabolism - Homo sapiens (human)
LTA4H	4048	ENSG00000111144	path:hsa00590	Lipid metabolism	Arachidonic acid metabolism - Homo sapiens (human)
CYP4F3	4051	ENSG00000186529	path:hsa00590	Lipid metabolism	Arachidonic acid metabolism - Homo sapiens (human)
LTC4S	4056	ENSG00000213316	path:hsa00590	Lipid metabolism	Arachidonic acid metabolism - Homo sapiens (human)
GPX8	493869	ENSG00000164294	path:hsa00590	Lipid metabolism	Arachidonic acid metabolism - Homo sapiens (human)
PLA2G3	50487	ENSG00000100078	path:hsa00590	Lipid metabolism	Arachidonic acid metabolism - Homo sapiens (human)
PLA2G1B	5319	ENSG00000170890	path:hsa00590	Lipid metabolism	Arachidonic acid metabolism - Homo sapiens (human)
PLA2G2A	5320	ENSG00000188257	path:hsa00590	Lipid metabolism	Arachidonic acid metabolism - Homo sapiens (human)
PLA2G4A	5321	ENSG00000116711	path:hsa00590	Lipid metabolism	Arachidonic acid metabolism - Homo sapiens (human)
PLA2G5	5322	ENSG00000127472	path:hsa00590	Lipid metabolism	Arachidonic acid metabolism - Homo sapiens (human)
PTGDS	5730	ENSG00000107317	path:hsa00590	Lipid metabolism	Arachidonic acid metabolism - Homo sapiens (human)
PTGIS	5740	ENSG00000124212	path:hsa00590	Lipid metabolism	Arachidonic acid metabolism - Homo sapiens (human)
PTGS1	5742	ENSG00000095303	path:hsa00590	Lipid metabolism	Arachidonic acid metabolism - Homo sapiens (human)
PTGS2	5743	ENSG00000073756	path:hsa00590	Lipid metabolism	Arachidonic acid metabolism - Homo sapiens (human)
PLA2G2F	64600	ENSG00000158786	path:hsa00590	Lipid metabolism	Arachidonic acid metabolism - Homo sapiens (human)
TBXAS1	6916	ENSG00000059377	path:hsa00590	Lipid metabolism	Arachidonic acid metabolism - Homo sapiens (human)
PTGES2	80142	ENSG00000148334	path:hsa00590	Lipid metabolism	Arachidonic acid metabolism - Homo sapiens (human)
PLA2G12A	81579	ENSG00000123739	path:hsa00590	Lipid metabolism	Arachidonic acid metabolism - Homo sapiens (human)
PLA2G6	8398	ENSG00000184381	path:hsa00590	Lipid metabolism	Arachidonic acid metabolism - Homo sapiens (human)
PLA2G10	8399	ENSG00000069764	path:hsa00590	Lipid metabolism	Arachidonic acid metabolism - Homo sapiens (human)
PLA2G12B	84647	ENSG00000138308	path:hsa00590	Lipid metabolism	Arachidonic acid metabolism - Homo sapiens (human)
CYP4F2	8529	ENSG00000186115	path:hsa00590	Lipid metabolism	Arachidonic acid metabolism - Homo sapiens (human)
PLA2G4C	8605	ENSG00000105499	path:hsa00590	Lipid metabolism	Arachidonic acid metabolism - Homo sapiens (human)
AKR1C3	8644	ENSG00000196139	path:hsa00590	Lipid metabolism	Arachidonic acid metabolism - Homo sapiens (human)
JMJD7-PLA2G4B	8681	ENSG00000168970	path:hsa00590	Lipid metabolism	Arachidonic acid metabolism - Homo sapiens (human)
CBR1	873	ENSG00000159228	path:hsa00590	Lipid metabolism	Arachidonic acid metabolism - Homo sapiens (human)
CBR3	874	ENSG00000159231	path:hsa00590	Lipid metabolism	Arachidonic acid metabolism - Homo sapiens (human)
PTGES	9536	ENSG00000148344	path:hsa00590	Lipid metabolism	Arachidonic acid metabolism - Homo sapiens (human)
PLA2G4B	100137049	ENSG00000243708	path:hsa00591	Lipid metabolism	Linoleic acid metabolism - Homo sapiens (human)
PLA2G16	11145	ENSG00000176485	path:hsa00591	Lipid metabolism	Linoleic acid metabolism - Homo sapiens (human)
PLA2G4E	123745	ENSG00000188089	path:hsa00591	Lipid metabolism	Linoleic acid metabolism - Homo sapiens (human)
PLB1	151056	ENSG00000163803	path:hsa00591	Lipid metabolism	Linoleic acid metabolism - Homo sapiens (human)
CYP1A2	1544	ENSG00000140505	path:hsa00591	Lipid metabolism	Linoleic acid metabolism - Homo sapiens (human)
CYP2C19	1557	ENSG00000165841	path:hsa00591	Lipid metabolism	Linoleic acid metabolism - Homo sapiens (human)
CYP2C8	1558	ENSG00000138115	path:hsa00591	Lipid metabolism	Linoleic acid metabolism - Homo sapiens (human)
CYP2C9	1559	ENSG00000138109	path:hsa00591	Lipid metabolism	Linoleic acid metabolism - Homo sapiens (human)
CYP2E1	1571	ENSG00000130649	path:hsa00591	Lipid metabolism	Linoleic acid metabolism - Homo sapiens (human)
CYP2J2	1573	ENSG00000134716	path:hsa00591	Lipid metabolism	Linoleic acid metabolism - Homo sapiens (human)
CYP3A4	1576	ENSG00000160868	path:hsa00591	Lipid metabolism	Linoleic acid metabolism - Homo sapiens (human)
ALOX15	246	ENSG00000161905	path:hsa00591	Lipid metabolism	Linoleic acid metabolism - Homo sapiens (human)
PLA2G4F	255189	ENSG00000168907	path:hsa00591	Lipid metabolism	Linoleic acid metabolism - Homo sapiens (human)
PLA2G2D	26279	ENSG00000117215	path:hsa00591	Lipid metabolism	Linoleic acid metabolism - Homo sapiens (human)
PLA2G4D	283748	ENSG00000159337	path:hsa00591	Lipid metabolism	Linoleic acid metabolism - Homo sapiens (human)
PLA2G2E	30814	ENSG00000188784	path:hsa00591	Lipid metabolism	Linoleic acid metabolism - Homo sapiens (human)
PLA2G2C	391013	ENSG00000187980	path:hsa00591	Lipid metabolism	Linoleic acid metabolism - Homo sapiens (human)
PLA2G3	50487	ENSG00000100078	path:hsa00591	Lipid metabolism	Linoleic acid metabolism - Homo sapiens (human)
PLA2G1B	5319	ENSG00000170890	path:hsa00591	Lipid metabolism	Linoleic acid metabolism - Homo sapiens (human)
PLA2G2A	5320	ENSG00000188257	path:hsa00591	Lipid metabolism	Linoleic acid metabolism - Homo sapiens (human)
PLA2G4A	5321	ENSG00000116711	path:hsa00591	Lipid metabolism	Linoleic acid metabolism - Homo sapiens (human)
PLA2G5	5322	ENSG00000127472	path:hsa00591	Lipid metabolism	Linoleic acid metabolism - Homo sapiens (human)
PLA2G2F	64600	ENSG00000158786	path:hsa00591	Lipid metabolism	Linoleic acid metabolism - Homo sapiens (human)
PLA2G12A	81579	ENSG00000123739	path:hsa00591	Lipid metabolism	Linoleic acid metabolism - Homo sapiens (human)
PLA2G6	8398	ENSG00000184381	path:hsa00591	Lipid metabolism	Linoleic acid metabolism - Homo sapiens (human)
PLA2G10	8399	ENSG00000069764	path:hsa00591	Lipid metabolism	Linoleic acid metabolism - Homo sapiens (human)
PLA2G12B	84647	ENSG00000138308	path:hsa00591	Lipid metabolism	Linoleic acid metabolism - Homo sapiens (human)
PLA2G4C	8605	ENSG00000105499	path:hsa00591	Lipid metabolism	Linoleic acid metabolism - Homo sapiens (human)
JMJD7-PLA2G4B	8681	ENSG00000168970	path:hsa00591	Lipid metabolism	Linoleic acid metabolism - Homo sapiens (human)
PLA2G4B	100137049	ENSG00000243708	path:hsa00592	Lipid metabolism	alpha-Linolenic acid metabolism - Homo sapiens (human)
PLA2G16	11145	ENSG00000176485	path:hsa00592	Lipid metabolism	alpha-Linolenic acid metabolism - Homo sapiens (human)
PLA2G4E	123745	ENSG00000188089	path:hsa00592	Lipid metabolism	alpha-Linolenic acid metabolism - Homo sapiens (human)
PLB1	151056	ENSG00000163803	path:hsa00592	Lipid metabolism	alpha-Linolenic acid metabolism - Homo sapiens (human)
PLA2G4F	255189	ENSG00000168907	path:hsa00592	Lipid metabolism	alpha-Linolenic acid metabolism - Homo sapiens (human)
PLA2G2D	26279	ENSG00000117215	path:hsa00592	Lipid metabolism	alpha-Linolenic acid metabolism - Homo sapiens (human)
PLA2G4D	283748	ENSG00000159337	path:hsa00592	Lipid metabolism	alpha-Linolenic acid metabolism - Homo sapiens (human)
ACAA1	30	ENSG00000060971	path:hsa00592	Lipid metabolism	alpha-Linolenic acid metabolism - Homo sapiens (human)
PLA2G2E	30814	ENSG00000188784	path:hsa00592	Lipid metabolism	alpha-Linolenic acid metabolism - Homo sapiens (human)
PLA2G2C	391013	ENSG00000187980	path:hsa00592	Lipid metabolism	alpha-Linolenic acid metabolism - Homo sapiens (human)
PLA2G3	50487	ENSG00000100078	path:hsa00592	Lipid metabolism	alpha-Linolenic acid metabolism - Homo sapiens (human)
ACOX1	51	ENSG00000161533	path:hsa00592	Lipid metabolism	alpha-Linolenic acid metabolism - Homo sapiens (human)
PLA2G1B	5319	ENSG00000170890	path:hsa00592	Lipid metabolism	alpha-Linolenic acid metabolism - Homo sapiens (human)
PLA2G2A	5320	ENSG00000188257	path:hsa00592	Lipid metabolism	alpha-Linolenic acid metabolism - Homo sapiens (human)
PLA2G4A	5321	ENSG00000116711	path:hsa00592	Lipid metabolism	alpha-Linolenic acid metabolism - Homo sapiens (human)
PLA2G5	5322	ENSG00000127472	path:hsa00592	Lipid metabolism	alpha-Linolenic acid metabolism - Homo sapiens (human)
PLA2G2F	64600	ENSG00000158786	path:hsa00592	Lipid metabolism	alpha-Linolenic acid metabolism - Homo sapiens (human)
PLA2G12A	81579	ENSG00000123739	path:hsa00592	Lipid metabolism	alpha-Linolenic acid metabolism - Homo sapiens (human)
ACOX3	8310	ENSG00000087008	path:hsa00592	Lipid metabolism	alpha-Linolenic acid metabolism - Homo sapiens (human)
PLA2G6	8398	ENSG00000184381	path:hsa00592	Lipid metabolism	alpha-Linolenic acid metabolism - Homo sapiens (human)
PLA2G10	8399	ENSG00000069764	path:hsa00592	Lipid metabolism	alpha-Linolenic acid metabolism - Homo sapiens (human)
PLA2G12B	84647	ENSG00000138308	path:hsa00592	Lipid metabolism	alpha-Linolenic acid metabolism - Homo sapiens (human)
PLA2G4C	8605	ENSG00000105499	path:hsa00592	Lipid metabolism	alpha-Linolenic acid metabolism - Homo sapiens (human)
JMJD7-PLA2G4B	8681	ENSG00000168970	path:hsa00592	Lipid metabolism	alpha-Linolenic acid metabolism - Homo sapiens (human)
FADS2	9415	ENSG00000134824	path:hsa00592	Lipid metabolism	alpha-Linolenic acid metabolism - Homo sapiens (human)
SPTLC1	10558	ENSG00000090054	path:hsa00600	Lipid metabolism	Sphingolipid metabolism - Homo sapiens (human)
CERS1	10715	ENSG00000223802	path:hsa00600	Lipid metabolism	Sphingolipid metabolism - Homo sapiens (human)
NEU3	10825	ENSG00000162139	path:hsa00600	Lipid metabolism	Sphingolipid metabolism - Homo sapiens (human)
DEGS2	123099	ENSG00000168350	path:hsa00600	Lipid metabolism	Sphingolipid metabolism - Homo sapiens (human)
ACER1	125981	ENSG00000167769	path:hsa00600	Lipid metabolism	Sphingolipid metabolism - Homo sapiens (human)
NEU4	129807	ENSG00000204099	path:hsa00600	Lipid metabolism	Sphingolipid metabolism - Homo sapiens (human)
[truncated: 2,384 more rows]
